# Supplementary material for: Short-term power load forecasting in China: A Bi-SATCN neural network model based on VMD-SE
Source: PLoS One. 2024 Sep 30;19(9):e0311194. doi: 10.1371/journal.pone.0311194 (PMC11441686; doi:10.1371/journal.pone.0311194)
Supplement: S1 File — (ZIP) [file pone.0311194.s001.zip]

Archive with 3 entries (2 files):
- data/
- data/public dataset.csv
- data/real dataset.xlsx
