# Supplementary material for: Short-term power load forecasting in China: A Bi-SATCN neural network model based on VMD-SE
Source: PLoS One. 2024 Sep 30;19(9):e0311194. doi: 10.1371/journal.pone.0311194 (PMC11441686; doi:10.1371/journal.pone.0311194)
Supplement: S1 File — (ZIP) [file pone.0311194.s001.zip › data/public dataset.csv]

DATA_DATE	T0000	T0100	T0200	T0300	T0400	T0500	T0600	T0700	T0800	T0900	T1000	T1100	T1200	T1300	T1400	T1500	T1600	T1700	T1800	T1900	T2000	T2100	T2200	T2300	����¶ȡ�	����¶ȡ�	ƽ���¶ȡ�	���ʪ��(ƽ��)	��������mm��
20120101	3967.259968	3563.567968	3283.864576	3101.586496	2972.481952	2872.967488	2825.230432	2721.898528	2674.310752	2940.903712	3182.945824	3328.061152	3179.526496	2905.11856	2820.243232	2820.690112	2944.5592	3173.022304	3635.882464	3777.948928	3690.874336	3705.40864	3621.380512	3257.207776	19.5	12.1	15.8	63	0
20120102	2755.238848	2439.974656	2260.995136	2152.093024	2111.425024	2126.911552	2257.184896	2561.512864	4188.627808	5474.48032	5863.57984	6047.208928	5070.985024	4592.504704	5601.569728	5748.364864	5936.889568	5971.315456	5575.749088	6154.809088	6103.305664	6033.397216	5659.733632	4935.657856	20	13	16	59	0
20120103	4140.916096	3815.27056	3615.611872	3506.46928	3437.946208	3413.74048	3496.82944	3785.63008	5412.35968	6884.046208	7229.445184	7362.152512	5982.6592	5447.877376	6884.274976	7076.990272	7276.09888	7251.562624	6467.067808	7246.047328	7138.49968	6999.195136	6472.126528	5626.086208	18.7	14.2	15.8	72	0
20120104	4690.4416	4368.494656	4199.43856	4081.307488	3998.28112	3972.453184	4062.390112	4367.484064	5879.890048	7250.455936	7540.67968	7654.747168	6249.855616	5695.79968	7133.913472	7330.152832	7533.414016	7536.127648	6790.083424	7557.613792	7385.804704	7250.03872	6690.513472	5754.409888	14.9	9.3	10.9	62	0
20120105	4828.23904	4493.228128	4346.231872	4232.673952	4158.590272	4136.311072	4167.644224	4487.917696	6032.394496	7340.310112	7630.02016	7751.84032	6423.655936	5809.3192	7247.024704	7436.627488	7664.38144	7707.185344	6902.607808	7590.609088	7432.292512	7251.51856	6659.382304	5772.872512	9.2	5.1	6.9	78	2.9
20120106	4845.495616	4526.433472	4342.766848	4221.647968	4164.688768	4131.082144	4201.837696	4542.027808	6001.177216	7371.908608	7537.404064	7481.507488	6194.127808	5774.36032	7131.894976	7348.04128	7541.797216	7543.271392	6764.868928	7446.511072	7312.227328	7179.36112	6708.435136	5886.49936	11	6.3	8.2	92	3.3
20120107	4968.80032	4569.955456	4372.107808	4248.627328	4157.407168	4114.814656	4151.9392	4351.575136	5747.682784	7102.187488	7379.67904	7465.1584	6149.387488	5711.053312	6976.327168	7119.774976	7281.992512	7232.505184	6463.350112	6944.767168	6788.575936	6692.90128	6335.37808	5652.042784	12.4	9.4	10.5	80	0
20120108	4804.302304	4418.297056	4208.624704	4075.382464	3960.854464	3931.812352	3958.659328	4081.047808	5214.190912	6312.415936	6570.076576	6682.430272	5674.270048	5208.496576	6196.864864	6292.169728	6436.94128	6414.755296	5853.04048	6181.176256	5972.2216	5932.894816	5720.08096	5088.678016	16.6	9.9	12.2	75	0
20120109	4371.491392	4057.223872	3875.902624	3771.455584	3686.694496	3658.456096	3751.710112	4122.51904	5620.30096	6973.53856	7214.195296	7316.607328	5989.823104	5477.956576	6793.104064	6923.028928	7080.969088	7003.263424	6294.55888	7060.613632	6930.010912	6793.057216	6387.635296	5609.214016	17.3	9.4	12.4	75	0
20120110	4714.635136	4334.930272	4137.530272	4016.753824	3923.82112	3895.22992	3951.14128	4232.637856	5735.603584	6928.272352	7189.9984	7267.226368	5953.814656	5458.094656	6673.07968	6844.522144	7011.070048	6934.952512	6187.809088	6948.466048	6778.052512	6659.1184	6278.19856	5504.043904	17.1	9.4	13.2	73	0
20120111	4628.564704	4252.266208	4049.888128	3944.024896	3851.22016	3829.846816	3879.734176	4129.335136	5513.514496	6739.130272	6968.948608	6950.797216	5828.087008	5405.508928	6594.366208	6748.125184	6902.712832	6877.230112	6187.725664	6829.874656	6683.850112	6551.74144	6203.043424	5426.55904	16.7	11.6	14.5	68	0.4
20120112	4546.8784	4187.683744	4014.35872	3875.927488	3794.114176	3744.613792	3816.333184	4058.029888	5411.013472	6592.371232	6830.29888	6917.51872	5739.022624	5318.796256	6475.746208	6622.171552	6829.190272	6778.514656	6138.772192	6716.131552	6506.055136	6384.523264	6015.252352	5244.051232	14.8	11.8	13.1	72	1.8
20120113	4451.415136	4099.549888	3896.75008	3800.01952	3692.257408	3660.64144	3700.687648	3948.457408	5244.954016	6368.728288	6614.944864	6645.092512	5526.154816	5155.587328	6178.989568	6317.96032	6430.689568	6359.082784	5772.292192	6295.395616	6125.1592	6061.404064	5728.904704	5091.011392	16.1	11.4	13.3	88	1
20120114	4323.6016	3949.99936	3748.782304	3602.770048	3526.32112	3481.643872	3511.544224	3680.08	4767.953152	5766.858016	5996.128288	6063.865504	5133.714976	4770.447808	5562.0808	5669.288608	5772.856096	5690.707168	5262.517696	5622.58144	5467.152832	5408.071552	5135.80144	4658.029408	19.2	13.9	15.8	90	2.2
20120115	4010.5792	3645.354496	3439.89856	3315.498688	3219.75856	3181.243552	3182.52976	3278.28112	4108.271872	4930.930048	5222.975296	5346.07936	4679.666368	4375.965184	4906.935616	4958.630272	5059.228768	5059.936576	4821.3784	5037.30064	4865.167168	4820.692192	4618.974016	4163.589088	16.5	13.2	15	99	14.4
20120116	3595.165696	3297.146848	3123.844864	3017.041792	2939.76016	2907.642304	2945.184256	3122.090272	4132.423264	4944.105664	5159.551552	5223.113632	4547.517856	4274.034976	4887.622144	4918.689088	5029.762624	4969.148128	4789.192672	5126.59984	4937.385664	4831.450912	4611.331552	4146.84112	15.3	12	13.4	90	9.5
20120117	3574.93888	3268.51936	3075.394336	2978.572	2933.956288	2885.270272	2925.515968	3048.925504	3904.466848	4565.881984	4746.655936	4802.75824	4259.50144	3979.648	4421.58016	4413.805984	4478.94016	4423.817056	4283.705824	4709.909728	4530.504544	4468.507168	4299.333472	3853.492	17.7	10.8	13.5	74	0
20120118	3328.333792	3018.348448	2849.937376	2743.485664	2651.752672	2605.42864	2646.359008	2770.27984	3422.01952	3963.067648	4139.85952	4190.513152	3817.518688	3568.478848	3858.580672	3859.434496	3918.962464	3878.256928	3903.933184	4191.697216	4046.391232	3962.605024	3824.000512	3421.76944	24.1	13	16.9	74	0
20120119	2992.317376	2706.76864	2550.86944	2465.544256	2401.89136	2373.326368	2407.735456	2480.430592	2996.872384	3418.363264	3555.407968	3632.533024	3338.060512	3143.431072	3334.442464	3349.214944	3403.139488	3420.635584	3482.658208	3741.77008	3615.262432	3530.31952	3392.282944	3068.490112	23.6	16.5	19.2	85	0
20120120	2715.78928	2486.19808	2323.66	2232.507616	2160.729088	2135.853952	2145.585184	2157.327136	2539.348288	2861.666176	3021.572032	3097.115104	2938.238848	2725.485856	2749.592704	2724.794464	2744.984224	2767.746976	2995.93984	3145.297696	3048.30976	2997.372352	2892.233632	2612.063104	18.5	15.5	16.4	86	0
20120121	2302.162624	2094.082912	1953.377728	1862.283808	1812.11152	1786.804768	1779.772768	1772.363104	1962.244096	2182.52992	2326.16848	2431.474816	2386.285696	2226.880672	2180.026048	2149.20016	2209.241152	2320.534336	2577.205984	2665.914304	2585.040832	2567.706016	2473.192	2217.811072	16.1	13.8	14.7	90	0
20120122	1946.574304	1724.096512	1584.492352	1499.706208	1455.343072	1433.126656	1437.473728	1441.039648	1591.944928	1800.798784	2002.081312	2126.468608	2105.025664	1980.94192	1925.329408	1953.949408	2045.073472	2193.704416	2348.86816	2422.752832	2383.116736	2301.613312	2225.73184	2087.927776	13.6	7.4	9.7	93	2.5
20120123	1908.395968	1659.031072	1483.320064	1398.462688	1354.65952	1332.01024	1330.844128	1324.12144	1472.834464	1678.605472	1830.577504	1931.847232	1943.88496	1818.47056	1701.284704	1672.448512	1726.41088	1913.58832	2237.487328	2378.169568	2294.529568	2236.552192	2143.736896	1960.500064	8.9	5.2	7	87	7.5
20120124	1755.604768	1586.809216	1465.141312	1398.498304	1353.267328	1339.473184	1351.017664	1351.15168	1520.384032	1733.581792	1916.276128	2049.437248	2033.274688	1884.537856	1834.027744	1817.476576	1913.871808	2069.236	2312.715616	2453.049568	2414.47888	2369.263072	2253.17872	2063.316448	8	6	6.7	90	1.9
20120125	1859.341792	1695.493984	1573.796128	1500.028	1459.00048	1438.541632	1443.103744	1455.19984	1653.196768	1898.001472	2088.133984	2246.339968	2259.585664	2133.944032	2059.15504	2050.150048	2111.177536	2260.44928	2569.46032	2734.024576	2636.807296	2582.0488	2483.566048	2275.375456	7.3	4.5	6.1	77	1.3
20120126	2036.466016	1843.4296	1723.079968	1648.995712	1606.068928	1589.32336	1595.919136	1625.009824	1898.577472	2201.62816	2410.633024	2561.935264	2542.32928	2387.345536	2382.11152	2369.562304	2439.691072	2587.377088	2846.98096	2971.78144	2914.22128	2848.532512	2747.316928	2487.349888	7.7	4.5	6.1	86	0.8
20120127	2221.873024	2034.748	1914.633472	1831.170016	1785.42304	1759.649056	1762.838368	1763.796256	2075.339968	2307.468928	2476.328608	2623.354816	2544.883552	2382.029728	2434.73968	2408.984896	2492.231872	2580.19984	2801.977408	2975.703232	2879.5288	2836.943104	2728.330432	2458.638016	11.4	7	8.7	93	0
20120128	2202.773824	1991.999104	1866.618208	1787.992576	1734.211552	1851.684064	1866.350944	1909.477408	2291.010112	2650.807648	2834.603872	2966.860672	2763.044416	2596.877728	2728.753984	2723.00944	2790.814144	2863.270048	3021.349888	3303.63184	3226.330048	3176.816416	3052.973632	2789.655616	20.2	10.6	13.8	90	0.1
20120129	2468.26864	2263.626496	2144.879488	2043.415744	2004.1984	1978.898848	1991.452864	2026.294336	2453.296096	2846.679808	3046.54192	3166.987168	3010.907488	2825.56	2947.754464	2965.259968	3054.42112	3140.524384	3315.944416	3538.704256	3411.212992	3380.211232	3239.03008	2927.235616	15.4	10.9	12.8	82	0
20120130	2567.557696	2376.679648	2258.307136	2170.657408	2126.502304	2134.694464	2163.316576	2306.637376	3118.96048	3868.046368	4137.167968	4276.314496	3832.092352	3550.775104	3984.061984	4024.986688	4154.962144	4144.034656	3990.149248	4310.852512	4148.106208	4114.272352	3924.045184	3493.657408	17.9	11.8	13.8	67	0
20120131	3070.796416	2857.72144	2722.656256	2634.435904	2583.313024	2573.684704	2595.325216	2772.36928	3745.874464	4533.417856	4796.283424	4934.694496	4289.943424	3947.304256	4577.736256	4628.4616	4758.256576	4715.225344	4385.549728	4818.8008	4621.717216	4525.144384	4304.912032	3813.395104	17.5	11.1	13.7	57	0
20120201	3337.342432	3101.849728	2978.733664	2880.832864	2819.379808	2798.010112	2850.3304	3064.874176	4241.935936	5227.064224	5518.463584	5631.39904	4748.762464	4390.277056	5234.245984	5355.6016	5528.635936	5483.053312	4944.423904	5435.957056	5189.132992	5083.229728	4765.96144	4162.87888	18	6.5	12	67	0
20120202	3622.516768	3392.072512	3272.052064	3171.307648	3124.679968	3083.62048	3127.662112	3332.493184	4621.150048	5714.316256	6002.68192	6139.450432	5143.255936	4719.683584	5715.667648	5845.690432	6010.60144	5976.427648	5374.512832	5884.11952	5614.605184	5434.406848	5066.290048	4434.627808	15	10.2	12.6	68	0
20120203	3827.026816	3597.03856	3479.605504	3391.99888	3324.455104	3297.076768	3347.556928	3569.26144	4999.571872	6109.172992	6399.363424	6530.194816	5469.430912	4979.55904	6045.293152	6198.16048	6336.663424	6300.823744	5564.096896	6149.304064	5851.136416	5666.211712	5241.731872	4587.36064	10.3	7.1	8.6	76	1.7
20120204	4006.937536	3766.429888	3611.626048	3511.023712	3434.69824	3403.437376	3436.952512	3616.263904	4901.433952	6034.257856	6297.05968	6415.224064	5350.666528	4887.037216	5913.405184	6029.062624	6163.765984	6081.762304	5371.771072	5900.692192	5598.453472	5426.172352	5110.050112	4581.329728	15	8.2	10.7	75	0
20120205	4000.069408	3751.654336	3584.876896	3445.87888	3369.491872	3341.5	3330.942304	3414.756736	4246.148128	5104.88032	5378.335936	5521.077856	4778.649088	4397.86	5051.334976	5102.234656	5250.31888	5306.413312	4901.944864	5196.464704	5021.084224	4936.608928	4723.8016	4254.108928	18.9	12.1	14.8	79	0.1
20120206	3696.76	3452.19184	3291.054304	3188.26048	3133.293472	3117.78112	3173.19136	3445.019488	4828.015936	5954.412352	6288.962464	6447.343744	5368.132192	4948.392832	5986.143424	6111.674176	6258.028768	6108.210112	5306.825344	5521.276576	5263.632832	5214.456256	5142.40192	4657.617856	25.6	14.9	18.5	81	0
20120207	4075.824544	3810.730048	3656.101312	3558.156256	3489.3088	3459.190432	3502.722304	3761.257696	5295.0784	6508.012192	6786.256096	6895.542784	5647.689088	5218.505344	6467.414656	6641.693632	6867.031072	6827.845024	6033.377056	6680.596096	6425.632672	6167.192512	5679.49936	4916.868448	20.5	9.6	12.6	69	11
20120208	4250.926528	4036.085056	3896.225056	3814.935616	3728.846368	3715.888	3760.81072	4025.727616	5551.522144	6736.57888	7017.406528	7152.116416	5900.552992	5424.073792	6722.468608	6902.1616	7126.376416	7085.51872	6286.05904	6936.147328	6681.365344	6442.856416	5946.952192	5138.643424	11.1	6.8	9	59	0.2
20120209	4434.545344	4172.089888	4022.363104	3940.90864	3854.620672	3828.646048	3872.634976	4153.93984	5659.842784	6944.137696	7056.331072	7101.99904	5939.825344	5411.056576	6713.511232	6922.436416	7104.124864	7094.302144	6268.809568	7005.977536	6743.272192	6551.708608	6038.49904	5262.909088	12.4	5	7.9	61	0.1
20120210	4506.747328	4235.907808	4078.76176	3968.619328	3893.70112	3854.14816	3895.802464	4188.425344	5678.316256	6977.042464	7252.992352	7383.562624	6145.077376	5611.891072	6990.866368	7202.812192	7376.442304	7383.957376	6536.467648	7192.110112	6951.275296	6693.62128	6171.603904	5362.853152	10.8	6.3	9	79	0.1
20120211	4604.47936	4343.137696	4214.529088	4087.463584	3995.730112	3954.033952	3970.376896	4198.644544	5636.475616	6866.488768	7135.00096	7278.987328	6049.663264	5485.3	6752.468608	6889.626208	7038.46144	6978.868768	6090.914176	6695.536576	6431.543584	6303.444064	5901.50032	5220.163744	9.8	5.2	7	72	0
20120212	4541.951392	4236.996256	4051.15984	3924.77056	3833.092	3767.334496	3765.796288	3888.686368	4708.652032	5688.763744	5964.825664	6161.77888	5251.444864	4857.82	5634.335296	5732.865184	5902.264864	5951.11984	5410.428448	5748.536896	5529.168928	5483.185984	5256.044704	4654.734016	13.1	6.6	9.2	79	0
20120213	4038.785536	3799.195744	3673.847008	3558.13936	3498.274816	3495.601312	3560.567488	3970.966816	5568.443584	6988.810048	7265.716576	7367.985184	6014.449408	5468.591872	6897.59872	7102.17856	7306.36096	7244.037856	6261.346528	7207.0816	7008.742624	6788.148928	6248.302624	5388.316576	26.6	10.2	16.6	71	0
20120214	4631.092192	4333.83952	4186.564864	4073.192992	3998.617408	3958.355776	4007.856928	4341.133312	5816.557216	7195.089088	7477.053472	7583.484064	6144.870112	5605.284544	7047.116416	7225.606048	7417.691392	7371.437536	6411.317536	7256.015296	7019.037856	6792.146368	6269.164864	5477.929888	25.2	17	20.2	78	0
20120215	4724.757856	4445.882464	4292.27968	4165.80112	4086.933472	4046.707648	4102.955296	4426.194016	5922.633952	7213.690048	7437.01984	7609.508608	6245.333632	5673.633472	7180.156576	7402.606048	7593.894976	7493.508928	6449.8816	7443.317536	7216.450048	7009.186048	6421.766848	5558.543104	27.5	19.5	22.1	80	0.1
20120216	4766.283904	4489.477696	4338.128608	4204.117216	4131.98032	4086.2416	4152.042784	4424.573632	5946.950272	7253.014816	7526.988448	7654.270912	6219.106528	5680.78	7150.486048	7364.704864	7534.222624	7515.462784	6545.912512	7360.813792	7158.393472	6921.665344	6386.696416	5527.989088	21.1	10.4	13.9	64	0
20120217	4746.537376	4460.052832	4313.302144	4220.245024	4128.03856	4108.914016	4166.853472	4526.437216	6057.637696	7337.725984	7597.042144	7712.604064	6269.772832	5704.636576	7179.436576	7356.43984	7520.083744	7502.034976	6493.44016	7469.037856	7271.368768	7057.22128	6550.017856	5699.887168	14.6	8.9	10.5	57	0
20120218	4840.749568	4539.543424	4382.351392	4261.708768	4187.695936	4143.515776	4160.626528	4417.711552	5834.948608	7100.636416	7372.502464	7493.577376	6121.624864	5572.389088	6926.432512	7059.10096	7234.793632	7175.976256	6178.67824	6903.670048	6685.323424	6545.495296	6133.64128	5505.809248	15.9	8	10.6	52	0
20120219	4744.17904	4425.410272	4239.106528	4113.846688	4017.134944	3956.970112	3935.710048	4018.245664	4846.824544	5853.145984	6151.8016	6336.62128	5420.041984	4928.59936	5728.282144	5849.942464	6025.836736	6048.093472	5500.993312	5860.272832	5685.575776	5673.59968	5433.157696	4830.455296	16.3	8.1	11.5	47	0
20120220	4196.085664	3948.087616	3807.893824	3696.61984	3630.505696	3607.373152	3709.828288	4128.227008	5715.19936	7161.22	7577.673472	7715.986048	6365.710048	5686.589248	7233.477856	7423.269088	7633.749088	7622.409088	6630.757216	7518.63904	7297.422304	7140.354976	6581.28112	5690.38048	18.6	8.7	13.8	59	0
20120221	4848.475456	4571.705824	4427.50192	4310.462944	4243.966528	4203.982624	4266.586528	4630.75984	6116.514976	7436.15872	7659.624064	7779.56032	6398.284864	5752.051072	7305.048928	7525.291072	7727.183584	7657.485184	6606.963904	7594.251232	7459.032832	7247.027488	6659.722624	5704.742944	24	14.8	18.2	66	0
20120222	4878.003904	4626.877216	4476.027808	4372.627168	4265.576896	4240.775296	4288.464064	4624.727968	6124.62112	7489.408768	7725.29968	7858.28032	6402.465184	5841.007648	7406.88016	7650.854656	7863.857536	7827.53872	6772.237216	7640.808448	7473.573952	7258.715296	6722.1784	5831.127328	21.8	17.4	19.3	89	11.8
20120223	4967.182144	4699.792192	4542.085024	4420.609408	4318.111552	4268.152672	4297.063744	4632.265984	6107.803744	7530.885184	7813.035136	7773.51904	6387.162784	5795.466208	7359.031072	7606.765984	7799.702464	7747.087648	6687.191392	7769.613472	7585.097536	7409.347648	6851.948608	5972.786848	26.4	19.7	22.1	86	0
20120224	5098.693792	4798.752832	4632.325984	4492.385344	4414.22128	4382.797216	4439.782144	4746.467968	6226.617376	7676.772832	7669.607488	7757.592832	6370.072672	5850.837376	7437.128608	7664.656576	7857.455296	7862.748928	6835.644064	7623.805024	7480.484704	7244.775136	6718.886368	5836.129408	24.2	15.3	20.8	88	7
20120225	5013.70048	4725.606208	4548.946048	4426.987168	4332.928768	4289.52016	4318.765984	4525.224064	5886.388288	7253.474656	7565.514976	7745.207488	6294.905344	5717.069728	7165.312672	7336.926208	7510.112512	7523.17984	6497.802304	7026.78112	6788.493472	6632.452192	6203.056096	5505.617536	15.6	9.6	12.7	83	12.9
20120226	4796.532352	4506.435136	4319.913472	4189.5016	4080.504544	3998.566048	3992.184256	4094.627008	4935.9208	5939.574016	6267.091552	6472.814656	5504.437696	5029.27888	5893.283104	6049.203904	6231.325504	6373.22032	5772.1384	5988.442144	5835.873952	5738.625664	5435.442784	4829.02144	9.8	6.9	8.2	75	2.4
20120227	4222.096576	3986.544544	3857.514496	3735.412672	3667.932544	3670.39936	3758.426368	4181.842144	5871.187648	7389.867328	7701.277696	7871.342464	6544.703584	5934.753952	7514.865184	7710.251392	7952.443744	7953.677536	7022.327488	7792.934656	7645.833952	7436.96032	6801.855136	5830.726048	7	5.3	6	82	1.4
20120228	4974.927808	4672.907968	4536.049408	4420.243264	4332.293152	4296.922144	4364.658016	4722.449728	6223.715296	7607.768608	7882.525024	8000.344864	6497.576416	5914.75936	7433.693632	7643.78032	7840.743424	7795.617376	6883.73968	7710.792352	7575.228928	7420.536256	6879.155296	5972.029888	12.8	5.2	8.2	81	32.1
20120229	5065.963744	4742.732512	4578.20128	4469.385664	4354.765504	4321.5016	4360.048288	4670.444224	6101.690272	7436.843584	7681.693792	7847.064064	6380.84176	5795.184064	7324.956256	7581.207808	7784.696416	7758.887488	6763.432192	7509.772192	7332.58	7133.274016	6643.747648	5787.772192	13.1	9.2	11	86	7
20120301	4903.902304	4580.875936	4423.571872	4321.292032	4222.016896	4176.374656	4205.596576	4553.264704	5950.553152	7304.250112	7563.672832	7615.407328	6236.975296	5696.322784	7120.456096	7318.657216	7504.586368	7490.904064	6587.36032	7551.783904	7391.125984	7205.7184	6707.96128	5821.831552	17.4	12.1	13.9	87	0
20120302	4988.208928	4641.733312	4492.0216	4377.53872	4291.535776	4252.928128	4306.203424	4700.917216	6180.797056	7499.693632	7768.172512	7906.54144	6403.729888	5881.957216	7419.036256	7656.31984	7829.857696	7784.157376	6654.885184	7764.873952	7676.829088	7461.71968	6942.29872	6067.412512	26.1	15.1	19.1	79	0
20120303	5159.377216	4834.909888	4619.564704	4475.66128	4407.363904	4340.00032	4355.349568	4598.86096	6014.043904	7347.717376	7628.10112	7753.572832	6334.110112	5737.613152	7160.444704	7335.087808	7520.743744	7484.14096	6484.967488	7121.825344	6927.282304	6796.235296	6416.274016	5744.902144	19.7	13.1	15.8	79	0
20120304	4979.727808	4677.226048	4447.812832	4313.27872	4214.793952	4133.583904	4124.274016	4217.38	4955.875456	5892.430912	6203.008768	6390.033472	5432.694016	4986.252832	5822.731552	5962.527808	6141.449728	6234.731392	5616.830272	5954.244064	5838.08032	5816.909248	5579.265664	4990.134496	22	15.3	17.7	87	1.4
20120305	4324.27936	4067.845024	3903.808768	3806.65888	3741.716416	3710.914336	3794.971072	4220.252032	5899.657216	7491.922624	7850.937376	8013.906208	6531.383584	5902.672672	7550.052832	7815.18112	7980.203584	7958.716096	6799.665184	7846.430272	7797.166048	7570.102144	7016.111392	6062.324704	23.2	18.6	20.4	88	0.1
20120306	5211.344704	4893.549568	4737.294016	4596.711232	4526.643904	4461.470272	4506.170752	4856.343424	6358.071232	7835.593792	8122.995616	8250.791872	6726.876256	6142.409728	7768.568608	8035.152832	8201.352832	8149.009408	6977.724064	8026.442464	7936.88032	7728.71872	7094.394016	6191.184064	21.9	18.7	20	90	1.4
20120307	5313.966208	5020.436896	4851.932992	4724.772832	4633.745824	4571.547808	4607.549728	4910.350912	6423.630592	7826.583904	8105.37904	8255.317216	6713.707648	6078.545344	7716.83968	7938.397696	8132.733472	8119.763104	7012.432672	7857.766528	7742.00128	7543.96144	6934.56016	6055.305664	22	12.8	16.5	91	31
20120308	5228.590912	4949.245024	4766.069728	4633.263904	4554.011392	4502.236576	4565.054656	4862.208448	6366.0808	7667.493472	7919.188768	8055.857536	6525.52144	5923.655296	7478.395936	7721.634016	7940.596096	7976.043904	6864.046048	7632.505024	7516.64032	7302.927328	6766.36	5889.706528	13.1	11.1	11.9	91	18.5
20120309	5086.132192	4836.474496	4671.572992	4567.638016	4467.835936	4424.536576	4483.441984	4834.732672	6330.786208	7714.812832	7982.412352	8122.78192	6615.271552	5989.585984	7567.64128	7796.804704	8008.783744	8042.66032	6956.80096	7840.013632	7698.053632	7534.996096	6956.574976	6024.78064	11.2	9.2	10.3	79	1.7
20120310	5141.807488	4837.236256	4663.865344	4544.837536	4461.30064	4410.736096	4443.553312	4691.512192	6150.386368	7395.446368	7679.757856	7807.430272	6385.625344	5750.674336	7211.90128	7418.242144	7650.962464	7604.8384	6533.457856	7246.533472	7080.314656	6925.709728	6556.876096	5830.182784	12.1	7.4	9.6	70	0.7
20120311	5023.58032	4699.831552	4525.531072	4380.269248	4268.393632	4198.330432	4189.711072	4274.252512	5089.94128	6089.665504	6430.496896	6666.002464	5771.584864	5240.732032	6113.502784	6228.685984	6424.130752	6521.231392	5970.563584	6184.288768	6038.716576	5993.804704	5705.654656	5090.965024	11	8.2	9.3	82	8.1
20120312	4455.311392	4188.787168	4045.53136	3935.778688	3863.672032	3847.352512	3944.23984	4410.891712	6160.247488	7590.236416	7892.94016	8074.32064	6680.8384	5962.754176	7547.624704	7774.422304	7981.36096	7991.010112	6980.452192	7890.466528	7811.473792	7645.516096	7064.523424	6088.042624	12.5	9.1	10.7	85	4.6
20120313	5169.443104	4873.52128	4724.45968	4605.856576	4530.455776	4483.607968	4542.40192	4930.175296	6421.177696	7791.086368	8031.548128	8169.16096	6644.14	6041.886208	7607.115136	7819.97968	8021.987488	8034.511552	6991.375936	7955.525344	7864.567168	7696.51984	7158.38128	6209.007808	13	10.7	11.5	87	2
20120314	5228.073952	4943.98048	4787.296096	4671.532192	4572.327328	4515.3184	4584.654016	4946.917696	6459.194656	7816.72	8066.852512	8202.683104	6600.676096	5996.41984	7608.713632	7795.990912	7962.73888	7979.484064	6919.273792	7903.636576	7784.224864	7638.30112	7117.210912	6175.32112	17.3	11.3	13.6	85	0.5
20120315	5225.374336	4922.677216	4748.563264	4632.973792	4543.127968	4498.496896	4549.388608	4917.377056	6353.095936	7694.008768	7940.030272	8055.504064	6496.010272	5911.29808	7404.237376	7714.434976	7863.502144	7888.550272	6814.10128	7811.886208	7722.082624	7560.468448	7002.657376	6084.376096	23.6	14.4	17.5	84	0.8
20120316	5193.545344	4880.355136	4703.803264	4585.631872	4481.902624	4450.266208	4505.6416	4859.78176	6297.895456	7749.090112	8005.522624	8143.594336	6609.372352	6037.593952	7673.257216	7894.825984	8090.677216	8069.19904	6885.45856	7948.1584	7854.097696	7679.309728	7159.16128	6308.149888	25.8	17.7	20.3	85	0
20120317	5391.637216	5052.729088	4823.96032	4681.956256	4576.134016	4535.226208	4552.19872	4791.007168	6263.01904	7618.156096	7893.53968	8015.2	6576.373792	5944.466368	7481.166208	7664.206048	7825.190272	7748.007328	6532.00096	7415.11984	7294.587808	7154.416096	6768.468448	6087.723904	28.4	19.4	22.8	80	0
20120318	5266.725664	4940.045824	4701.304864	4549.213312	4420.307968	4347.715456	4319.042464	4457.093152	5287.44016	6269.155936	6573.777376	6761.38144	5739.857536	5329.672672	6223.130752	6373.266688	6508.107808	6495.473632	5761.706368	6261.462304	6169.282144	6162.60016	5932.870912	5360.054656	30	20	24.3	75	0
20120319	4659.787648	4391.329408	4239.688768	4103.637856	4019.567008	3966.454816	4059.525184	4452.097216	6123.25984	7749.171232	8093.830048	8238.422464	6756.49888	6066.515296	7732.623904	7984.80016	8187.382144	8094.774016	6829.8184	8003.46112	7933.370272	7723.289728	7163.527168	6204.316576	27.4	19.8	23.3	78	0
20120320	5302.542304	5011.67968	4829.449888	4691.463904	4596.749728	4557.811072	4619.017216	4937.305024	6444.406528	7841.354656	8125.61968	8280.636256	6743.033632	6117.331552	7795.029088	8044.207168	8210.943424	8142.16192	7004.56096	8009.708128	7904.751232	7717.663744	7199.07904	6237.009568	25.6	19	21.9	74	0
20120321	5309.713792	5017.004704	4862.92144	4757.8	4634.187808	4594.812352	4631.952832	4934.23888	6543.348928	7888.623904	8158.485664	8276.790592	6729.526528	6052.347328	7721.207488	7972.151392	8172.15808	8105.89936	6871.527808	7922.896096	7830.865984	7640.677216	7073.514016	6151.29856	54.9	19	21.3	79	0
20120322	5239.53952	4970.348608	4832.870272	4702.345024	4598.952832	4559.254336	4616.169568	4911.30112	6414.423424	7815.223744	8080.390048	8208.94192	6655.754656	6080.832832	7770.623584	8033.834656	8254.606528	8178.165664	6962.18032	8013.048448	7933.593952	7755.93856	7172.446048	6249.333952	27.6	18.6	22.3	68	0
20120323	5361.413632	5074.091392	4922.03872	4798.133632	4685.566528	4632.305824	4700.044864	5012.372032	6558.762784	7955.593792	8227.244704	8360.5384	6798.313792	6073.88032	7659.727168	7872.194656	8100.587488	8024.42032	6944.856256	7796.868448	7693.207168	7476.277696	6920.186368	6029.907328	24.4	12.1	19.1	74	0.4
20120324	5143.796416	4896.288448	4762.027168	4631.574016	4543.451392	4481.585824	4528.342144	4774.633312	6225.393952	7467.867328	7719.83968	7808.945344	6301.947808	5754.351712	7221.65872	7410.464704	7556.726368	7473.064864	6326.974816	7162.797376	7053.98128	6923.482624	6575.937856	5876.38144	20.9	11.3	15	46	0.2
20120325	5095.758016	4766.077216	4559.982784	4422.10144	4313.085664	4247.36128	4243.253632	4339.885984	5186.414656	6138.505504	6422.73952	6579.172192	5580.968608	5112.134656	6005.4016	6119.885344	6273.454816	6279.325504	5621.976256	6053.770912	5974.595776	5979.277696	5757.397216	5138.948128	24.3	10.4	16.9	48	0
20120326	4444.302784	4206.885184	4075.290592	3963.730432	3878.663584	3840.036928	3950.029888	4394.546368	6097.6216	7537.462144	7825.657216	7972.449088	6484.297216	5826.88096	7465.184704	7702.749088	7895.236096	7813.470112	6675.916096	7739.702464	7673.447488	7541.117536	7001.58112	6043.809568	25.8	9.9	17.1	53	0
20120327	5135.034016	4843.752832	4701.897856	4588.866208	4492.453792	4462.2184	4517.58064	4864.555456	6422.802784	7781.165344	8001.945184	8109.876256	6578.857216	5934.288448	7598.372512	7883.637856	8093.525344	7985.046208	6788.836576	7876.711072	7831.522144	7675.789888	7107.948928	6168.848608	54.9	10.9	18.3	48	0
20120328	5265.736576	4948.557856	4814.98096	4695.489088	4594.36096	4547.236576	4594.614496	4913.788768	6465.95968	7845.550048	8094.737536	8208.454336	6602.967808	6036.851392	7698.048448	7943.997376	8123.106208	8037.563104	6845.0584	7877.962144	7849.087648	7674.050272	7096.292512	6179.703424	28.1	13.8	20.2	53	0
20120329	5288.986048	5026.61872	4869.75904	4749.66112	4633.734016	4589.331712	4643.463424	4920.09904	6417.34144	7809.389728	8064.773152	8195.435296	6648.852832	6054.642304	7747.63984	8015.643424	8217.028768	8073.243424	6858.795136	7895.468608	7843.594816	7651.782784	7099.444864	6193.44016	27.5	17.3	21.8	57	0
20120330	5314.553632	5029.669888	4872.811072	4742.685184	4648.192672	4595.655616	4638.466528	4932.956896	6426.585184	7760.776096	8064.06064	8157.784384	6608.893792	6003.64096	7709.976256	7957.93888	8132.48128	8059.623424	6881.434816	7850.602144	7762.046368	7557.296416	6987.936256	6173.644384	25.5	18.3	22	69	0
20120331	5314.711072	5038.169248	4826.635936	4696.065664	4586.85856	4510.917856	4533.510112	4747.31872	6058.508128	7246.767808	7503.768448	7642.874656	6307.870912	5633.007808	7073.131072	7275.391552	7456.984864	7362.315136	6176.55904	6941.392192	6821.972512	6697.904704	6329.94064	5681.005024	23.2	18.3	21	61	5.9
20120401	4959.930112	4661.418016	4467.856096	4324.002784	4207.116736	4157.573152	4166.02096	4349.830912	5319.997696	6388.865344	6682.765024	6832.3216	5734.976416	5221.895776	6286.234816	6488.908768	6630.166048	6581.502304	5806.83904	6232.682464	6128.445664	6074.845984	5838.070432	5299.010272	26	17.1	21.1	60	0
20120402	4632.463744	4399.371712	4231.248928	4095.674656	4007.387968	3980.364256	4038.33808	4330.302784	5847.888928	7333.129888	7628.605984	7829.183584	6463.611232	5850.925024	7438.810912	7656.504064	7838.551552	7731.49888	6528.142144	7564.829728	7483.794016	7298.692192	6784.408768	5984.095456	26	18.8	21.7	70	0
20120403	5144.931232	4886.630272	4697.99824	4553.53888	4439.73856	4376.632672	4396.573312	4572.132832	5896.84096	7113.851392	7369.287328	7553.088928	6294.733792	5686.764544	7107.89968	7307.593792	7416.731392	7269.233632	6187.177216	6929.208928	6796.533952	6574.357696	6195.40048	5558.962144	28.2	21.4	24.3	77	0
20120404	4830.182944	4495.711072	4238.134336	4061.003104	3925.20928	3822.711232	3731.583232	3597.212032	3390.746848	3612.883744	3880.042432	4058.206336	3743.505184	3449.273632	3580.372384	3626.758048	3783.734176	4044.417568	4079.645344	4295.09824	4349.924704	4326.725344	4126.921984	3668.20048	27	21.6	23.8	70	0
20120405	3198.936256	2978.513152	2823.953344	2729.029888	2688.756448	2686.41952	2857.891072	3400.7008	5667.389728	7250.07856	7651.816096	7887.50128	6564.175936	5766.2392	7276.006048	7520.794816	7708.073632	7670.12032	6563.535136	7524.856576	7473.016096	7305.553792	6721.177696	5843.282464	22.9	19.8	21.1	88	30.7
20120406	5029.533472	4763.997856	4606.79968	4470.985024	4401.477856	4357.465984	4418.327968	4746.943744	6294.982144	7672.71904	7987.070272	8120.683744	6579.752512	5958.783424	7555.925344	7782.943744	7989.085984	7997.493952	6931.503904	7724.86144	7691.185024	7519.542784	6955.264864	6065.049088	20.5	19.1	19.9	96	26.2
20120407	5199.39856	4930.162144	4754.742304	4619.892352	4543.80064	4492.78144	4500.871072	4732.848928	6182.384704	7485.9784	7755.389728	7912.94128	6502.13968	5830.933312	7369.37968	7569.82	7733.154976	7673.549728	6574.290112	7252.617376	7136.902624	7005.967168	6569.885344	5858.227168	21.7	17.3	19.2	88	2.4
20120408	5110.077856	4829.307808	4637.11984	4497.226048	4417.824544	4340.816896	4318.014016	4412.945344	5359.73968	6362.471392	6630.087328	6824.103904	5727.402784	5243.689408	6271.532512	6383.207008	6580.523584	6634.837216	5955.911392	6176.581984	6122.67808	6030.530752	5733.516256	5135.614336	20.1	17.2	19	90	8.7
20120409	4547.489728	4314.722464	4163.110912	4034.876128	3967.612384	3932.020672	4006.967968	4386.225184	6062.197696	7587.289888	7896.768928	8053.376896	6571.31872	5976.125344	7667.045344	7932.816256	8146.909408	8080.136896	6892.642144	7911.26032	7871.011552	7671.757216	7072.951072	6139.592512	26.7	17.9	21.1	90	10.7
20120410	5278.25824	5040.624544	4866.985024	4744.54096	4640.687008	4579.147168	4623.815296	4944.749728	6510.212512	7917.774976	8236.350592	8381.107168	6901.045984	6232.527328	7964.04016	8288.269408	8488.314976	8368.490272	6992.624704	8107.507168	8071.808128	7844.0416	7221.885184	6308.4184	29.1	21.2	24.3	81	0
20120411	5428.09936	5171.409088	5000.383744	4868.98144	4765.523584	4707.867808	4757.702464	5040.735136	6567.008608	8056.031872	8394.811552	8572.564384	7004.916256	6430.686208	8239.136896	8555.311552	8737.823104	8624.533792	7253.394976	8270.717536	8193.969088	7949.34112	7334.2	6422.25904	30.5	22	24.8	81	0
20120412	5545.668448	5286.502144	5108.789728	4963.175296	4863.633472	4811.755936	4846.068448	5122.76032	6812.095936	8313.173152	8670.1384	8800.068448	7212.76096	6630.912832	8441.545984	8729.97808	8907.970048	8752.185664	7228.011232	8301.603424	8319.97936	8103.454336	7470.342784	6516.157216	28.8	22	25.2	81	0
20120413	5670.596416	5418.566848	5242.344064	5098.652992	4989.447808	4938.882784	4956.633472	5210.670112	6864.053632	8420.551552	8804.369728	8982.023104	7322.711392	6791.574016	8543.80096	8718.754336	8887.969408	8673.14032	7328.337376	8131.127488	8101.84192	7863.871552	7210.015936	6350.113792	28.7	21.3	24.6	87	71.4
20120414	5566.689088	5330.730112	5200.983904	5058.192832	4923.551392	4857.531712	4856.675296	5050.564384	6571.692352	7965.089728	8312.57968	8521.296256	7082.013472	6533.085184	8199.967168	8431.947808	8592.054976	8390.410912	6987.427648	7746.642304	7669.967488	7472.233792	7058.926528	6418.608928	29.4	21.9	25	89	1.1
20120415	5666.042944	5365.854496	5136.587008	4974.496576	4829.042464	4752.046048	4691.403904	4746.08128	5508.7816	6481.363744	6861.470272	7065.988768	6112.784704	5659.675456	6620.315296	6784.332352	6923.769088	6864.387808	6002.692672	6400.672672	6410.913472	6402.369088	6204.98032	5714.802784	28.7	24.7	26.1	84	0
20120416	5048.4808	4794.407488	4615.723744	4484.726368	4376.912512	4342.006048	4375.225984	4706.743744	6581.325184	8474.797216	8897.742784	9090.428128	7392.91888	6722.888608	8448.773152	8698.84	8898.894016	8805.448768	7364.205184	8191.12192	8183.845984	7967.673472	7337.10016	6420.322144	29	22.9	25.3	90	4.7
20120417	5575.973632	5321.11984	5162.312992	5029.945504	4909.66	4841.00128	4885.95952	5133.702304	6777.503584	8192.62096	8441.09968	8537.785024	6967.1584	6265.286848	7954.845184	8192.576896	8422.507168	8304.476896	7090.405024	8035.094656	7958.086048	7733.606368	7141.84096	6208.265344	23.2	20.5	22.3	91	17.5
20120418	5384.793472	5156.723584	4992.950272	4860.76096	4765.2616	4704.148768	4759.927648	5043.983584	6682.012672	8041.631872	8330.342464	8459.545984	6893.973472	6178.242784	7878.166048	8189.29936	8377.772512	8297.74192	7099.735936	8008.124704	7916.491552	7704.067168	7144.13968	6236.088928	23.1	20.6	21.3	90	3.4
20120419	5381.697856	5165.242144	4983.842464	4873.854976	4767.474016	4713.84112	4749.271072	5055.385024	6690.135136	8083.928128	8419.032832	8502.473152	6889.870048	6218.773792	7829.172352	8124.973792	8349.446848	8307.02032	6937.6816	7876.944064	7957.650112	7759.722304	7167.217216	6261.333472	22.6	20.7	21.7	96	36.3
20120420	5387.532352	5124.850912	4940.151232	4812.826528	4703.56192	4651.584544	4679.14192	4973.853472	6562.13872	8082.04192	8357.111872	8457.574336	6864.794656	6163.837216	7776.505984	8035.036576	8271.534016	8235.74032	6981.465184	7902.129088	7842.2416	7627.271392	7060.925344	6217.387168	21.9	20.7	21.2	97	40.2
20120421	5390.75872	5130.790432	4947.610912	4804.396576	4700.795296	4658.303584	4666.156576	4865.402464	6319.547488	7669.533472	7984.267168	8150.413792	6587.645344	6073.831072	7734.435136	7960.143424	8139.985984	8007.88192	6657.616576	7431.38032	7443.789088	7268.096416	6869.655136	6168.848608	28.5	19.9	23.1	81	0
20120422	5382.551872	5100.796576	4878.816736	4716.918016	4569.527488	4503.183424	4461.00112	4542.166048	5454.132352	6451.646368	6788.811232	6979.48	5972.691232	5500.895296	6544.122304	6712.908928	6886.726528	6861.865024	5941.72	6252.072832	6296.364064	6271.702144	6052.371232	5478.412672	30.5	21	24.7	69	0
20120423	4846.71856	4582.364704	4414.622464	4298.66176	4201.790752	4149.83968	4224.264544	4571.32144	6361.231552	8062.710592	8449.112512	8638.991872	7053.243424	6467.123584	8210.98096	8486.403424	8685.274336	8576.306848	7196.062624	8211.915616	8268.23872	7942.989088	7258.067488	6337.686688	27.9	22.6	24.5	79	1.7
20120424	5513.142304	5284.158016	5133.376096	5001.028768	4897.843264	4854.570592	4884.357376	5170.90096	6879.89872	8424.994336	8812.534336	8989.512832	7229.576416	6747.185344	8587.013152	8913.683104	9069.525664	8932.74064	7511.292832	8510.77936	8528.027488	8278.72096	7628.572192	6734.573632	28.4	22.7	26.1	85	3.7
20120425	5881.254976	5612.290432	5423.890432	5268.374656	5153.3608	5068.875616	5102.454976	5336.715616	7099.26016	8779.114336	9117.972832	9290.813152	7536.989728	7057.396096	8882.522464	9191.731552	9392.346208	9299.47936	7804.537696	8544.097216	8468.416576	8158.60192	7505.453632	6524.924704	29.3	23.5	26.9	87	10.2
20120426	5690.649088	5421.572032	5248.59904	5098.912192	4983.293632	4909.83856	4927.745344	5169.692512	6841.230112	8350.674976	8630.172832	8793.030592	7192.257376	6652.976416	8459.551552	8791.810048	8966.867488	8840.97904	7440.31984	8402.916256	8333.08192	8079.843424	7433.092672	6507.894976	28	20.8	24.1	75	4.1
20120427	5680.172992	5409.128128	5233.884544	5077.8808	4953.82144	4902.391552	4912.617856	5167.922464	6742.467808	8242.754656	8561.892832	8721.694336	7057.571392	6600.370048	8334.615616	8376.027808	8565.429088	8439.142144	7167.412672	8059.828768	8025.386848	7778.76112	7102.703584	6197.071072	25.6	20.3	22.7	86	49.3
20120428	5353.12192	5102.874016	4938.426688	4803.670432	4698.966208	4648.210912	4690.730272	4948.909888	6502.955296	7997.332192	8333.96032	8446.722784	6858.249088	6275.38192	8005.98112	8271.84064	8463.529408	8352.804064	6934.74112	7702.13968	7731.546208	7545.9616	7008.867808	6247.108288	27.2	20.5	23.1	90	19.9
20120429	5496.375616	5191.222144	4970.992192	4794.587488	4673.516896	4587.275296	4485.368128	4613.36128	5792.054656	7038.897856	7445.22112	7652.214016	6372.47872	5982.468928	7372.3816	7586.5216	7719.862144	7550.86144	6403.657216	6800.344864	6817.307488	6721.824064	6431.666848	5870.427328	29.8	22.2	26.1	87	16.6
20120430	5246.067328	4909.171552	4674.992992	4479.524704	4324.769248	4225.471552	4138.364704	4204.74112	5034.402304	6014.602144	6391.327168	6605.968768	5703.927808	5332.475296	6219.845344	6353.774656	6431.345824	6324.817216	5507.737216	5684.531392	5782.049728	5678.347168	5508.39904	5123.386528	30.8	26.5	27.9	84	0
20120501	4588.351552	4265.951872	4001.372512	3793.435744	3643.84864	3531.623104	3368.307616	3241.974976	3131.791072	3397.966336	3759.538048	4031.38	3988.203232	3801.943264	3761.83936	3770.18128	3871.333024	3965.971072	4039.400512	4286.212672	4469.974336	4560.967168	4567.466368	4238.67808	31	26.8	28.5	83	0
20120502	3816.894304	3542.310112	3332.741152	3187.753312	3125.360512	3103.997728	3197.056096	3587.533312	5938.888288	7807.692352	8420.254336	8686.05808	7491.570112	6974.812192	8488.184704	8768.328448	8909.989408	8748.13936	7432.434976	8200.494016	8273.077216	8099.20192	7531.212352	6823.731232	32.3	26.8	28.9	82	0
20120503	6118.225504	5855.905984	5688.631552	5521.591552	5376.03808	5307.893632	5249.95984	5363.21872	7126.947328	8761.91872	9188.955616	9456.16	7890.76	7398.776416	9125.67808	9327.087808	9437.422144	9172.810048	7588.957216	8283.034336	8291.30032	8137.950592	7533.586048	6683.157856	30.1	23.7	26.9	89	76.6
20120504	5901.575296	5692.574656	5522.125984	5373.252352	5241.21808	5181.386848	5169.815776	5366.710912	7200.30016	9069.968128	9515.62	9769.511872	8124.12064	7624.59856	9485.070592	9772.575616	9777.614656	9447.757216	7854.597376	8737.30192	8800.050592	8516.415616	7864.445344	7040.44144	32.5	24.1	27.2	86	4.9
20120505	6283.18	5964.136576	5723.883904	5545.30144	5423.964064	5331.010912	5254.938016	5366.76016	6930.414976	8177.290912	8622.276256	8784.716896	7333.634656	6768.273952	8436.305344	8739.968128	8881.934656	8725.689088	7236.94144	7926.882784	7977.765184	7791.22096	7224.164704	6546.74128	28.3	23.1	25.6	90	83.5
20120506	5833.305664	5534.45872	5340.242464	5166.189088	5006.713792	4911.337216	4846.088128	4909.363744	5830.463584	6902.35984	7276.27984	7497.703744	6487.37872	6071.264224	7185.093952	7403.343424	7540.89904	7493.585344	6544.23856	6666.283744	6670.70128	6614.092192	6362.770912	5793.602944	30.7	23.6	25.8	85	0.7
20120507	5191.425184	4956.34096	4782.550912	4640.509888	4527.977056	4471.726528	4507.972192	4812.211072	6733.706368	8669.570272	9149.593792	9350.393152	7755.26032	7211.307808	9055.853152	9388.388128	9583.126528	9444.525664	7777.047328	8651.628448	8796.734656	8557.45936	7878.957856	6987.21856	30.5	23.7	26.5	81	0
20120508	6179.151712	5915.549728	5714.765824	5534.052832	5382.774976	5322.514336	5316.181984	5542.915456	7464.023584	9233.596576	9646.145344	9830.686528	8050.26064	7641.183424	9511.928128	9829.930048	10015.54566	9815.902144	8085.435616	8972.443744	9167.152192	8930.57872	8277.597856	7408.025344	31.5	24.9	27.9	80	0
20120509	6630.647488	6363.748288	6174.02032	5955.8008	5820.363424	5713.291072	5682.104704	5824.752832	7780.42144	9539.9416	9967.949728	10164.03251	8393.991232	7958.26	9848.7784	10144.48749	10291.03658	10075.65434	8286.605344	9185.295616	9421.472512	9208.245664	8583.78064	7746.805024	34	25.5	29.2	77	0
20120510	6920.235136	6665.165344	6483.568768	6264.443584	6107.794816	5974.072672	5879.605024	6001.283584	7823.182144	9669.44032	10075.30566	10239.20032	8527.710592	8095.197856	9967.203424	10272.46278	10430.10246	10125.72064	8276.02192	9055.333792	9154.86064	8901.135616	8237.404384	7411.114816	33.6	23.8	29	78	19.4
20120511	6665.273632	6443.22016	6262.2016	6047.348128	5894.137216	5754.442144	5684.653312	5806.945024	7570.113952	9354.788128	9664.725664	9839.56192	8172.388768	7624.002784	9475.227808	9764.94064	9901.132192	9645.206848	7962.96016	8823.25936	8911.475296	8594.01808	7913.243584	7103.170912	29.2	24.8	26.1	89	13.1
20120512	6318.307168	6061.06144	5863.287808	5712.343744	5574.661984	5464.030432	5391.891712	5558.929408	7145.583904	8702.10064	9111.215296	9296.288128	7720.405024	7225.036576	8956.836256	9195.19936	9351.969088	9131.444704	7500.48016	8076.454336	8182.189408	8021.222464	7559.746528	6952.393792	30.6	23.7	26.6	80	0
20120513	6316.906048	6050.831872	5807.705344	5605.085344	5479.535296	5353.522144	5245.37968	5257.973632	6066.1984	7071.4984	7452.33856	7729.10032	6752.42128	6271.104064	7132.634656	7202.903584	7284.172672	7206.17872	6303.71824	6407.928448	6577.542784	6603.43984	6473.522464	6011.276416	29.6	24.7	26.5	86	24.8
20120514	5365.068448	5139.628768	4962.877216	4823.277856	4704.111712	4650.297856	4700.590432	5032.844224	7176.074656	9090.527488	9623.603104	9829.305664	8268.942784	7716.772192	9559.788448	9900.015616	10055.46534	9879.628768	8158.432192	9076.526848	9264.285664	9004.613152	8328.704704	7461.488608	32.1	24.2	27.6	81	0
20120515	6697.067488	6450.877696	6239.33968	6033.697216	5897.124064	5786.42128	5734.351072	5866.435936	7702.23856	9474.370048	9839.99872	9973.448128	8118.930592	7783.343584	9601.00192	9870.214336	9926.994976	9659.089408	8062.512832	8883.95968	9056.55808	8771.804704	8132.96128	7240.427488	32.5	25.5	28.1	82	4.4
20120516	6419.523424	6189.45904	5996.330752	5843.170912	5674.502464	5576.334016	5521.3816	5681.79952	7482.248608	9171.46192	9552.18064	9729.354016	8069.99968	7563.2416	9426.230272	9773.344384	9925.53904	9734.952832	8052.668128	8820.524704	9086.895616	8836.313152	8128.788448	7210.896256	31.2	23.7	26.4	88	39.7
20120517	6453.213472	6185.428768	6008.167168	5831.82112	5654.136256	5557.93936	5505.036256	5673.76096	7556.443744	9298.676896	9698.622784	9850.910272	8191.417216	7629.637216	9453.135616	9761.107168	9923.987488	9714.724384	8050.922464	8903.78032	9123.470272	8843.890912	8172.068128	7273.068448	29.5	25.1	26.8	87	0.2
20120518	6470.294656	6207.554656	6019.295776	5877.744064	5708.607328	5614.31824	5587.109728	5758.177216	7578.893632	9307.327168	9668.483104	9716.44	7965.510112	7266.653632	9008.677216	9319.96192	9434.715616	9281.686528	7761.076576	8590.631872	8681.136256	8350.354336	7672.336576	6817.912192	27.4	24.7	25.7	92	3.6
20120519	6046.054816	5779.732192	5598.209728	5437.91872	5285.855296	5204.257696	5167.225984	5372.247808	7069.3384	8574.365344	9035.462464	9285.594976	7796.528608	7228.290112	9031.505344	9190.002784	9197.032192	8964.772192	7507.857856	7911.767488	8082.34096	7938.412192	7375.07968	6664.803424	31	23.5	25.8	89	8
20120520	5985.74176	5769.488608	5535.084544	5367.28048	5193.08032	5102.185984	4991.270752	5047.397536	5919.3184	7025.009728	7441.545184	7727.913952	6706.852192	6404.466208	7433.468608	7588.770112	7671.4816	7570.855936	6644.951392	6764.937856	6858.747328	6885.631072	6688.992352	6170.169088	32.5	24.8	27.3	86	4
20120521	5548.286848	5257.017376	5082.931552	4896.547168	4776.55888	4699.955296	4663.793632	4920.75904	6850.86112	8711.590048	9149.397856	9346.546528	7698.035296	7191.706528	8960.490592	9289.544704	9426.295936	9274.584064	7744.094656	8525.43904	8748.085984	8452.13872	7757.55856	6860.44144	28.6	24.4	26.3	79	2.2
20120522	6058.50016	5824.853632	5645.664064	5474.431552	5312.207488	5234.184064	5219.250112	5438.574976	7250.41888	8876.56192	9231.802144	9407.996896	7630.550272	7157.082784	8970.052192	9269.170912	9418.770592	9239.710912	7622.271232	8446.854016	8695.013152	8426.443744	7766.805184	6860.32096	29.1	23.1	26.1	65	0
20120523	6071.753632	5833.548928	5693.943424	5535.13936	5368.284544	5264.234656	5240.023744	5464.597216	7313.644864	8925.730912	9300.886528	9508.804384	7894.746208	7374.98032	9238.465024	9617.150272	9759.653152	9602.096896	7857.646528	8595.045664	8891.73808	8591.849728	7895.13856	7031.08144	31	23	26.6	64	0
20120524	6225.770272	5925.948448	5786.492512	5620.644064	5471.793952	5387.634496	5356.070272	5556.845344	7503.465184	9174.551872	9578.954656	9778.52128	8030.32096	7621.402624	9509.357536	9780.176896	9942.893152	9745.936576	8031.968128	8833.205344	9109.367488	8849.171872	8206.331872	7349.33968	31.5	23.7	27.4	63	0
20120525	6565.185184	6307.156576	6131.675776	5941.717216	5764.194016	5649.064384	5624.311552	5806.349728	7707.71872	9424.193152	9866.537536	10016.33315	8281.99936	7747.75984	9581.984704	9894.091552	9975.267808	9758.775616	8087.967808	8894.58064	9135.473152	8883.848128	8275.27936	7449.965344	32	25.1	27.9	75	0
20120526	6743.453632	6464.832352	6250.6192	6062.666848	5894.612512	5763.845344	5659.247488	5770.275616	7412.85856	8922.454336	9307.405024	9468.77872	7869.142624	7233.096256	8919.94192	9181.55968	9257.703424	9038.837536	7484.571232	7987.314016	8109.88192	7975.223584	7521.146368	6867.190048	29	26	27	82	0.5
20120527	6219.327808	5977.327648	5758.645984	5560.955296	5395.650592	5307.617536	5170.63888	5128.14016	6002.765824	7010.662624	7406.337376	7713.675136	6676.815136	6323.356096	7330.289728	7505.232832	7597.428448	7540.236256	6672.111232	6643.092832	6781.313632	6813.111232	6588.15904	6058.868128	31.3	25	26.8	85	17.9
20120528	5493.795136	5263.546528	5077.805824	4914.491392	4794.269728	4746.926368	4729.910272	4986.402304	7078.512832	8902.42	9330.27904	9452.971552	7735.942144	7120.917376	8905.870912	9285.074656	9497.464384	9325.54192	7736.467648	8488.345984	8663.293792	8417.455936	7725.71968	6815.723584	26.8	25.1	25.8	94	1.5
20120529	6013.768288	5772.985984	5589.99808	5422.747168	5281.272352	5203.49824	5182.955776	5411.503744	7251.117856	8857.662784	9265.053472	9436.174336	7779.529888	7193.74	8972.353792	9343.31968	9503.684704	9310.024384	7667.206528	8491.069408	8719.39936	8489.20192	7817.425024	6924.91888	29.2	24.5	26.5	78	0.1
20120530	6117.27952	5878.873312	5678.137216	5516.749408	5416.07872	5307.20128	5274.336736	5506.49968	7332.622624	9103.484704	9537.99904	9726.767488	7989.144064	7459.431232	9261.875296	9574.424704	9751.24	9564.953152	7944.848608	8676.513472	8790.537856	8553.651232	7841.587648	6960.093472	31	24.5	27.1	78	16.8
20120531	6160.011232	5897.912992	5703.306208	5503.14064	5388.616096	5274.49984	5235.558016	5438.491072	7261.14112	8862.28	9148.104064	9290.008768	7668.435136	7041.533632	8787.588448	9139.510048	9275.555296	9102.210592	7564.014976	8085.670048	8232.48064	7969.182304	7358.592352	6561.873472	28.8	24.1	25.8	86	13.7
20120601	5867.353792	5560.183264	5358.223744	5206.454656	5063.016256	4956.74032	4939.05856	5105.26048	6901.383424	8506.930912	8918.891872	9157.070272	7605.544864	7065.336256	8782.154656	9069.249088	9199.231552	8987.508448	7432.777216	8138.705344	8352.262144	8138.975296	7569.011392	6817.257376	30	23.5	26.2	74	0
20120602	6088.709728	5799.567328	5590.742944	5386.087648	5240.667808	5121.67984	5089.877536	5251.818016	6875.005984	8436.433792	8811.730048	9034.772512	7434.215296	6950.94112	8630.103424	8885.177536	8952.316576	8699.230912	7183.485184	7607.747488	7708.086208	7539.264064	7108.769728	6559.031392	30.6	24.5	26.7	78	0.1
20120603	5913.82	5668.983904	5420.642944	5244.716416	5092.044064	4964.136256	4840.349728	4850.303584	5514.85984	6501.828928	6884.967328	7105.89904	6166.843744	5835.614656	6663.393952	6848.747488	6981.612832	6925.5184	6206.94112	6258.714496	6414.704224	6424.149088	6292.62064	5763.043744	28.3	24.6	26.2	80	0
20120604	5171.11984	4933.486048	4741.0792	4587.211552	4473.287968	4413.11968	4459.042144	4781.74096	6997.61872	8868.954016	9336.908128	9542.72128	7929.195136	7288.568608	9160.529728	9578.014336	9750.629728	9561.013792	7900.03984	8691.471232	8900.523424	8633.985664	7983.655936	7108.73872	31	24.7	27.2	78	0
20120605	6352.633792	6059.43904	5866.885984	5683.214656	5525.194336	5406.892192	5392.24048	5597.074816	7561.022464	9299.712832	9757.564384	9935.869408	8132.744704	7711.325344	9485.715616	9900.591232	10032.47498	9845.60032	8049.284704	8748.356896	9064.172512	8807.882464	8188.14064	7370.705344	32.2	25	28.2	74	0
20120606	6587.2984	6357.831712	6130.374496	5960.444704	5793.64096	5647.713472	5580.48112	5787.882784	7692.232192	9510.074656	9933.592192	10104.74685	8364.071872	7919.785024	9793.664704	10125.72342	10298.30502	10101.1769	8192.31904	9001.8184	9260.203744	9016.795936	8453.656576	7592.373472	32.9	25.5	28.8	72	0
20120607	6846.304864	6566.307328	6357.397696	6156.45904	5993.81968	5856.64096	5758.76032	5947.029568	7934.563744	9703.711552	10100.83187	10289.66032	8545.811872	8073.77968	9948.457216	10270.91315	10413.09626	10197.42534	8391.403744	9152.169088	9400.369408	9202.676896	8586.235936	7754.497696	33.4	25.8	29.1	73	0
20120608	7000.14016	6727.993792	6524.946208	6310.449568	6140.328448	6017.508448	5945.489248	6094.656256	7849.432192	9739.475296	10159.05722	10360.54	8622.512512	8154.472192	10003.3816	10311.43379	10438.56342	10167.00438	8343.505024	9082.14064	9378.476896	9172.077856	8603.252512	7871.68144	33	26.3	29	76	0
20120609	7169.950048	6898.17904	6654.125344	6438.774976	6260.34112	6110.736256	5973.277216	6073.954816	7737.972832	9412.316896	9805.837216	10046.80192	8405.972512	7943.80096	9682.96	9959.693152	10029.6447	9684.04192	7973.514016	8425.4416	8611.325344	8434.808128	8073.116896	7485.250912	33.1	26.6	29.3	81	0
20120610	6894.933472	6643.225024	6403.83904	6179.47888	5970.09856	5829.525184	5625.634336	5595.023584	6381.802624	7440.329728	7894.091392	8136.185344	7120.38016	6828.757696	7750.803904	7840.193632	7982.06128	7849.285024	6868.022464	6837.728608	7117.196416	7216.872352	7228.322464	6862.553632	32	26.6	28.9	82	23
20120611	6289.96	6048.73888	5826.210112	5636.842144	5464.17904	5367.4408	5299.083424	5520.750592	7746.836416	9716.502784	10182.89219	10362.66064	8717.955616	8053.654336	9838.625344	10055.0416	10176.1647	9910.551232	8123.468128	8938.050592	9209.02096	8976.311872	8376.7216	7523.407648	31.3	26.6	28.8	83	11.2
20120612	6761.268928	6538.403584	6296.995936	5992.11808	5807.465344	5708.276416	5643.15904	5786.787808	7661.971552	9492.402784	9928.088128	10116.55005	8434.870048	7896.4984	9785.869408	10137.92502	10281.8031	10057.09466	8287.269088	9165.706528	9337.235296	9048.742144	8292.171232	7377.75856	31.7	25.5	27.9	86	9.8
20120613	6584.233792	6330.729088	6132.485344	5927.511712	5785.256416	5670.13984	5565.730432	5709.844384	7557.866368	9430.406848	9802.793152	9988.60192	8215.37872	7717.291072	9530.14	9826.7584	9918.704704	9687.055936	7956.5416	8691.022144	8946.430912	8725.24096	8076.889408	7193.543584	30.4	24.9	26.6	89	0.3
20120614	6405.629248	6138.792832	5951.192512	5766.491392	5613.537376	5500.311232	5447.950432	5646.924544	7545.024064	9386.456896	9769.297216	9938.242144	8249.569408	7763.742304	9630.771232	9959.148448	10107.70566	9908.034976	8169.193792	8874.43936	9138.895936	8931.274336	8264.60128	7408.055296	32.2	24.2	27.4	79	0
20120615	6638.32096	6353.686528	6155.867968	5947.032832	5779.630048	5683.631392	5621.776576	5761.289248	7606.237216	9496.103104	9956.555296	10173.95315	8446.348768	7945.66096	9845.868448	10151.40246	10246.78566	9999.050272	8244.730048	8915.845984	9125.4184	8874.565984	8235.717856	7437.282304	32.6	24.2	27.9	80	26.3
20120616	6727.864864	6443.897536	6205.870432	6015.930592	5850.548608	5698.96144	5595.026368	5723.309248	7494.517216	9087.137536	9429.272512	9544.90192	7908.213952	7250.373472	9052.849408	9336.01936	9449.583424	9218.016256	7558.4584	7960.30144	8142.356896	7997.323744	7511.622304	6874.1584	29.2	24.8	26.8	87	2.2
20120617	6211.752832	5937.02128	5718.67888	5514.933472	5329.846528	5197.653472	5042.747968	5039.750752	5854.312672	6931.70032	7318.432672	7600.987168	6542.693632	6169.15936	7242.682624	7510.033792	7637.724064	7508.587648	6512.694976	6482.584864	6738.223744	6788.586208	6710.387488	6234.307168	30.4	24.5	26.6	88	8.5
20120618	5624.317216	5355.565984	5146.12096	4947.972832	4801.411552	4731.289888	4725.753472	5014.784704	7200.345184	9186.389728	9692.334016	9915.245344	8200.545664	7737.771232	9586.512832	9958.489408	10108.1969	9911.591872	8091.05968	8870.769088	9092.869408	8881.737856	8218.064704	7374.40096	31.6	25	27.9	80	1.8
20120619	6608.876416	6337.477216	6126.783904	5927.657536	5768.44096	5680.526848	5594.911552	5810.343424	7805.071072	9478.457536	9964.275616	10136.71187	8441.707168	8047.69936	9852.23968	10191.96717	10354.28685	10152.24438	8412.374656	9132.366208	9442.391872	9245.425024	8631.223744	7791.214816	33	26.2	29.1	73	0
20120620	7038.7216	6746.149888	6528.654976	6334.285024	6117.667648	5997.63856	5889.331072	6028.165984	8026.845664	9857.45968	10251.56032	10402.46877	8701.494016	8227.063744	10116.69904	10511.85434	10646.51027	10371.62032	8589.874336	9377.305984	9611.548768	9413.70064	8779.109728	8041.849408	35.1	26.8	30.1	70	0.1
20120621	7227.59968	6972.91984	6758.131552	6555.988768	6336.567328	6198.9808	6081.752992	6176.768128	8088.586528	9901.646848	10346.35187	10526.64909	8536.065664	7952.91904	9644.534656	9926.185024	10039.5016	9824.751232	8188.487488	8924.169088	9006.823744	8733.60064	8036.169088	7185.15904	30	24.5	27.2	88	64.9
20120622	6446.446528	6172.703584	5976.308608	5792.24032	5637.452992	5526.732832	5440.057216	5578.685824	7201.147648	8893.17808	9332.94064	9553.982464	7935.323584	7249.06096	8839.877536	9135.431872	9228.896896	8907.644704	7296.564064	7732.164064	7811.136256	7612.990912	7111.873792	6490.867648	29.2	25	26.3	93	34.8
20120623	5786.347648	5494.491712	5216.238016	5008.947808	4834.58032	4508.305984	4398.246688	4213	3810.23056	4054.865536	4413.35824	4686.103744	4442.8816	4211.885344	4248.867808	4275.656896	4358.06032	4459.916416	4413.282304	4369.648768	4661.437216	4743.051232	4615.769728	4276.776256	29.1	25.8	27.2	89	8.2
20120624	3913.379488	3675.294976	3461.347456	3314.33056	3221.482144	3167.657056	3117.88144	3376.776928	4687.010272	5810.902624	6198.067648	6422.688448	5666.315296	5236.816576	6167.888608	6431.655616	6629.175136	6638.848768	5907.346528	6121.330048	6395.484064	6413.056576	6198.005824	5661.602944	29	24.6	26.7	91	48.5
20120625	5110.085344	4840.552672	4641.137056	4491.10048	4371.928768	4323.791392	4342.690912	4702.787008	6960.591232	8867.052832	9402.6184	9520.953472	7875.663424	7243.689088	9040.475296	9351.211552	9491.05936	9348.76192	7722.091552	8412.390592	8754.977536	8521.24096	7850.197696	6978.350272	30.1	26.3	28	84	2.9
20120626	6230.204704	5987.077216	5789.966368	5633.568928	5466.0016	5368.612672	5325.184864	5560.182784	7563.845344	9372.590272	9765.209728	9954.263104	8252.44	7560.297856	9413.845984	9823.30192	9985.886848	9808.734016	8053.575616	8747.265664	9024.653152	8803.914016	8139.683104	7260.717856	30.2	27.3	28.2	84	0.6
20120627	6510.448768	6229.476256	6020.382304	5846.746528	5680.693792	5568.3208	5533.713472	5743.330432	7788.88144	9527.2984	9971.974336	10140.51059	8425.364704	7912.156096	9753.137536	10114.97315	10242.53498	10004.74749	8245.384384	8947.913152	9218.708128	9035.828128	8392.77808	7564.951072	31.8	27	29.1	75	0
20120628	6775.222144	6508.715296	6291.309088	6046.114816	5888.549728	5762.83984	5677.57888	5881.184704	7848.977536	9658.888768	10070.21027	10235.95754	8411.903104	8014.809088	9916.147168	10239.94	10367.57123	10154.68192	8326.247488	9034.134016	9331.47904	9172.030912	8614.689088	7771.58128	33.9	25.9	28.8	76	0
20120629	7021.827328	6692.116576	6454.468768	6242.5384	6054.930112	5903.485504	5769.363424	5907.708448	7869.637216	9643.288768	10124.50192	10303.08342	8607.09808	8152.50064	9987.91936	10274.96973	10326.6569	10022.13434	8141.003104	8795.92192	9046.23904	8812.37872	8174.097856	7445.81968	35	25.9	29.7	74	0.1
20120630	6727.934656	6454.491232	6207.13936	6008.090272	5809.842304	5648.395936	5492.807008	5546.4784	7063.842304	8592.537856	8934.514336	9112.227808	7415.842144	6925.816576	8460.02032	8734.286848	8888.148448	8626.49968	7079.56144	7312.486048	7513.717216	7358.502304	7010.526208	6515.232832	30.8	24.8	26.9	84	21.6
20120701	5918.035936	5660.006848	5385.909088	5172.58096	4993.69984	4848.355936	4689.805504	4750.929568	5523.507328	6515.366368	6958.56016	7226.843584	6413.414656	6066.216736	6930.252352	7081.076416	7194.696256	7051.683424	6267.75808	6196.633312	6478.565344	6586.163584	6551.83888	6148.187008	31.6	24.6	27.6	80	0.3
20120702	5563.390048	5305.494496	5083.01968	4909.989088	4783.809088	4685.529088	4661.409568	4981.009408	7293.536416	9320.308768	9809.376256	10037.5984	8452.902784	7844.96032	9684.662464	10040.08	10185.93059	9979.210048	8159.27968	8805.863104	9105.10096	8912.756896	8293.490272	7534.39888	32.2	26	28.7	74	0
20120703	6774.307648	6513.994816	6274.654816	6062.923744	5894.096896	5751.502144	5657.190112	5851.52176	7898.570272	9683.062144	10089.70941	10275.60438	8581.847488	8056.429408	9919.406848	10295.70813	10427.28246	10175.6369	8341.02064	9038.23936	9296.705344	9124.271872	8471.393152	7716.142144	32	25	28.5	75	0
20120704	7011.90016	6758.889088	6508.250272	6293.553472	6090.277216	5964.110752	5856.304384	6033.212992	8169.336256	9911.550592	10339.8016	10524.47123	8788.287808	8256.315616	10220.20278	10533.1169	10674.42246	10379.12032	8470.125664	9123.348448	9366.05968	9181.562464	8566.666528	7885.373632	33.4	25.2	28.5	77	8.6
20120705	7190.98	6913.47904	6684.807328	6468.009088	6287.528608	6140.23888	6003.342784	6168.41968	8108.813152	9998.764384	10453.15283	10567.09936	8578.870912	7903.82032	9738.548128	10102.01498	10241.42598	10060.13315	8296.170592	8986.56064	9258.334336	9071.5216	8416.226848	7609.802464	30.8	25.6	27.7	84	2.6
20120706	6897.39856	6613.977376	6401.105344	6201.032992	6008.012992	5872.734976	5781.511552	5939.356576	7903.312672	9762.34096	10251.63059	10373.47936	8545.113472	8027.497216	9914.685664	10209.7769	10288.26246	10028.00973	8198.550592	8933.54032	9233.813152	8985.732832	8320.210048	7519.203424	31.4	25.9	27.8	84	0.5
20120707	6830.254816	6576.430912	6345.88	6146.71984	5964.295936	5857.994656	5749.330912	5887.889728	7642.891072	9153.89968	9518.644384	9750.50032	8006.725984	7555.152832	9292.030912	9523.793152	9661.776256	9421.414336	7745.783584	8048.506528	8279.629408	8149.444384	7759.702144	7234.475296	30.9	25.5	27.8	83	0.1
20120708	6616.082464	6362.267488	6122.573152	5906.771392	5710.045024	5559.027808	5400.575776	5445.674656	6211.569568	7206.453952	7599.683584	7791.502624	6853.372672	6477.936256	7392.333952	7564.830112	7621.187488	7517.483584	6612.362464	6562.927168	6807.863584	6950.875936	6909.79888	6518.950912	30.9	25.5	27.8	82	6.7
20120709	5964.345664	5723.0416	5479.7992	5285.98096	5133.787168	5043.143584	4970.185984	5252.987008	7588.2616	9617.544064	10137.48246	10374.74781	8564.149408	8136.814336	10008.67936	10382.15872	10528.44909	10311.1216	8432.804704	9065.567488	9411.657856	9204.722464	8592.803104	7828.207648	32.9	25.8	29	76	0
20120710	7112.51872	6817.317856	6614.569888	6372.131872	6202.551712	6059.892832	5947.232992	6122.948608	8106.26032	9991.55968	10423.18278	10644.06534	8792.94064	8382.774016	10279.30941	10635.87155	10725.31283	10472.51594	8594.876896	9246.81904	9558.789088	9404.497216	8791.727488	8055.807808	32.5	26.2	29.2	76	0
20120711	7331.973952	7069.475296	6849.82144	6631.42144	6423.869728	6278.649088	6133.327168	6303.475456	8303.449408	10122.04278	10528.26534	10733.29936	8981.28064	8479.831552	10420.05626	10763.14653	10883.6753	10608.29594	8695.770592	9349.97968	9591.730912	9400.249408	8822.423104	8100.45808	33.1	26.8	29.5	76	0
20120712	7414.994656	7143.374656	6921.265984	6699.387328	6485.251552	6324.962944	6168.597376	6283.437856	8251.575616	10058.17379	10462.33936	10661.82717	8845.33936	8454.094336	10405.21936	10743.77402	10858.07027	10588.81005	8643.556576	9269.747488	9596.295616	9398.746528	8785.890592	8124.990592	32.7	26.5	29.5	74	0
20120713	7472.845984	7200.474976	6981.247648	6756.142624	6560.02096	6398.450272	6250.547968	6389.145184	8292.188128	10149.12717	10557.33904	10759.5831	9002.777536	8466.408448	10422.20973	10737.02032	10798.17155	10487.70438	8580.826528	9213.912832	9505.991872	9291.32128	8695.747168	7972.172512	31.9	26.6	28.6	81	8.1
20120714	7320.56032	7082.9416	6851.616256	6616.547488	6430.722784	6284.611552	6114.198016	6230.511712	7969.352512	9560.446528	9989.685664	10202.03219	8607.829408	8108.40064	9867.725344	10169.42973	10242.33808	9955.249408	8096.685664	8406.405664	8664.051232	8548.370272	8155.22032	7735.72144	33.4	26.5	29.4	78	0
20120715	7230.806368	7015.89904	6757.104064	6525.406528	6289.827808	6119.347168	5882.814016	5842.971232	6586.465024	7601.767168	7982.216416	8214.555616	7264.208608	7048.27888	8030.334976	8176.964704	8243.972512	8031.151552	7011.427168	6865.588768	7142.231392	7274.292352	7329.314656	7073.676256	33.2	27.5	30	77	0
20120716	6602.845984	6369.445984	6120.731392	5906.5984	5738.257696	5608.332832	5506.22032	5722.943584	7977.845344	10139.1447	10596.70192	10833.54717	9071.970592	8554.953472	10476.11315	10803.92973	10874.91808	10630.13027	8684.62	9401.052832	9687.424384	9497.50192	8902.791232	8205.88096	32.2	27.2	29.7	80	0
20120717	7515.123424	7284.522784	7043.212672	6826.008928	6619.416256	6461.274976	6289.007008	6383.992192	8233.382464	10215.58192	10652.68	10880.23754	9125.404384	8611.386208	10509.25562	10802.33968	10872.1431	10578.04192	8637.709408	9414.935296	9648.176896	9482.3584	8888.085664	8208.76192	32.6	27.9	29.7	77	0
20120718	7523.034976	7260.00016	7010.93872	6771.976576	6538.964704	6339.091552	6150.353152	6275.142784	8193.445024	10007.71091	10485.70653	10723.67219	9037.130272	8429.932192	10440.51251	10778.62	10898.6031	10606.95155	8666.055616	9355.503424	9646.653472	9456.4216	8876.93968	8167.464064	32.5	25.2	29.1	81	2.6
20120719	7488.964864	7212.99856	6988.705984	6743.493952	6525.942304	6377.51968	6257.909728	6375.894016	8417.46064	10309.4584	10707.35219	10882.04685	9055.292512	8701.231552	10620.81251	10966.81936	11022.19754	10606.34214	8747.403424	9470.456896	9774.653152	9597.009088	9062.663104	8332.17808	34.6	25.8	30	76	1.3
20120720	7643.868928	7364.772352	7142.88016	6917.409088	6696.597376	6549.247648	6382.107808	6474.31984	8386.757536	10211.48032	10665.29786	10931.4569	9061.253152	8695.99936	10651.51187	11015.49347	11104.67968	10681.50438	8740.112512	9436.144384	9772.673152	9609.124384	9043.29808	8342.944384	34.4	27.5	29.9	77	0
20120721	7700.128768	7455.2584	7193.29888	6987.145984	6752.189728	6567.417856	6374.382784	6377.307328	8088.915616	9762.654976	10224.79658	10452.80598	8898.46192	8363.535616	10177.63283	10451.49626	10531.12941	10174.18192	8350.589728	8666.712832	8928.405664	8843.052832	8452.872832	7680.973792	36.4	27.8	31.6	67	0
20120722	7206.704704	6990.468928	6774.72112	6568.727488	6378.104224	6193.291552	5977.986208	5942.188768	6689.795296	7737.322144	8132.068768	8350.493152	7432.545184	7135.635136	8102.094976	8043.716896	8091.095296	7839.53872	6795.753472	6745.046368	6977.146528	7103.853952	7139.44096	6883.113472	33.8	25.4	28.7	81	18
20120723	6371.43856	6091.470592	5847.830272	5616.96112	5450.697376	5319.493312	5222.74	5435.482624	7693.246048	9727.290592	10158.99808	10276	8621.11936	7787.04016	9607.474336	9920.43904	10060.51936	9809.362144	8079.537856	8842.286848	8977.014976	8632.390048	7840.669888	7022.903584	29.5	26.1	27.7	78	0.5
20120724	6232.208128	5971.014016	5768.896576	5526.864064	5354.79856	5256.17872	5178.406528	5374.105984	7238.569888	8923.5784	9328.387168	9563.76064	7942.083904	7285.487488	9108.885664	9549.285664	9744.369088	9556.49872	7870.42	8652.384064	8834.211232	8576.110048	7843.771072	6963.294976	27.7	24.6	25.8	93	67.6
20120725	6209.887168	5952.702784	5759.744704	5594.946208	5450.730592	5344.193632	5278.40032	5464.112032	7375.151392	9117.851872	9549.532192	9716.545984	7891.4416	7206.532192	8882.684704	9206.87968	9375.307168	9188.333152	7620.102304	8310.383104	8453.025664	8191.383424	7485.388768	6636.294016	27.5	23.7	25.2	96	57.2
20120726	5814.03904	5575.326208	5380.23904	5239.746208	5120.67952	5050.136896	5017.4416	5284.41904	7182.308608	8822.974336	9216.215296	9379.09936	7702.771072	6978.470272	8778.682144	9144.435616	9330.205024	9164.89936	7605.071392	8344.196896	8511.065344	8236.38064	7518.086368	6693.632512	25.7	23.6	24.5	98	3.9
20120727	5893.30096	5638.0984	5435.986048	5283.208768	5141.482144	5064.5008	5048.730112	5300.770048	7187.947168	8805.08128	9153.59968	9324.355936	7644.736096	6921.907168	8692.665664	9070.648768	9250.833472	9056.0584	7483.88128	8223.733792	8447.936896	8194.088128	7498.26112	6664.066528	27.4	24.1	25.2	94	5.3
20120728	5847.353632	5579.789728	5386.31872	5233.088128	5093.80096	5021.65936	4956.096256	5143.734016	6769.40032	8385.477856	8853.905344	9108.304384	7506.970048	6935.17984	8523.326848	8806.868128	8950.727488	8811.004384	7311.64	7677.682624	7888.127488	7741.282144	7258.305184	6624.482464	30.9	24.7	26.5	90	0.3
20120729	5950.107328	5668.187488	5407.0408	5210.554816	5030.797216	4912.524064	4809.371392	4855.769728	5723.915776	6777.147808	7226.61856	7544.163904	6565.224064	6197.334016	7134.211552	7379.943904	7520.810272	7419.666208	6478.512832	6480.505024	6701.910112	6765.354976	6705.577216	6307.544704	33	25.1	28.3	81	0
20120730	5740.266208	5464.516096	5217.345664	5010.944704	4874.725024	4782.931552	4751.943424	5064.56176	7358.232352	9442.06096	9908.0584	10190.61722	8485.414336	7997.23888	9923.483104	10262.38566	10433.99872	10196.6753	8337.154336	9072.49936	9238.372192	9017.952832	8487.845344	7720.446208	34.3	25.5	29.3	75	0
20120731	6995.331232	6704.83888	6438.517696	6198.632992	6049.464064	5885.508448	5830.40032	5945.20096	7840.631392	9591.126208	10006.19786	10255.69466	8557.275616	8170.748128	10038.23594	10400.60214	10497.98032	10213.15005	8338.554016	8877.425344	9094.533472	8925.433792	8435.745664	7799.06032	35.8	26.2	30.3	72	0
20120801	7208.067808	6814.970272	6322.233472	6071.534176	5896.576096	5756.57872	5633.04064	5767.431232	7602.933952	9438.983104	10008.51434	10287.26598	8641.003744	8266.184704	10057.35722	10378.93658	10508.23754	10251.30909	8480.44192	9147.227488	9384.765664	9283.83808	8792.306848	8177.98192	36	23.1	30.3	71	26.5
20120802	7569.166048	7247.71888	7009.167328	6789.393952	6626.425024	6437.311552	6251.807968	6356.869408	8305.105024	10172.41936	10633.64973	10881.28	9083.176576	8677.073152	10572.07379	10871.08374	10993.84096	10667.05562	8734.564384	9420.197536	9711.765664	9551.94064	9031.31968	8424.230272	35.6	27.8	31.9	61	0
20120803	7817.343904	7541.36128	7318.587328	7133.188768	6901.482784	6736.143904	6576.34144	6617.149888	8475.175936	10323.39434	10824.76566	10987.86534	9142.829728	8700.767488	10557.49562	10824.13658	10872.75434	10575.84438	8650.30192	9379.41904	9625.825024	9464.251552	8923.895296	8296.32064	33.9	28	30.9	63	0
20120804	7696.476256	7471.582624	7256.511232	7043.729728	6841.974016	6663.382144	6470.3416	6463.113952	7979.729728	9580.086208	10008.50781	10155.25091	8404.091872	7956.455296	9665.854336	9929.505664	9961.095616	9694.547488	8027.633152	8362.24096	8513.814976	8427.077536	8107.553152	7671.033472	31.3	27.8	29.5	75	0
20120805	7146.14128	6931.50016	6674.050048	6456.692512	6246.857536	6082.729888	5872.330912	5788.173472	6391.517536	7329.373792	7757.787328	7990.857376	7041.927328	6684.068608	7388.469088	7458.349888	7461.637216	7283.117536	6476.443744	6402.95872	6604.811392	6652.288768	6613.568608	6265.272352	31	26.2	28.5	82	1.8
20120806	5788.594336	5573.031232	5347.17952	5159.086528	5041.3384	4925.811712	4867.734016	5175.24064	7542.130912	9637.19872	10195.23808	10468.83434	8662.743424	8028.011872	9965.25904	10116.01187	10211.29754	10068.85091	8253.110272	8948.470048	9256.264384	9055.8184	8407.572832	7690.764064	30.8	24.7	26.9	87	12.3
20120807	6964.055296	6677.16112	6425.374816	6237.782464	6043.24144	5914.889728	5826.726688	6011.071552	8076.209728	9977.757856	10448.10534	10654.52781	9005.993152	8513.117536	10480.3553	10820.90032	10892.80278	10604.9584	8708.70064	9527.476576	9756.603424	9485.048128	8942.99968	8223.597856	34.5	25.8	29.4	79	0.1
20120808	7538.816416	7256.904064	6974.232832	6749.350048	6570.532192	6384.956896	6252.951712	6345.332032	8388.04192	10221.3831	10635.58653	10846.97498	9160.916896	8630.97808	10565.94909	10911.57251	10983.30909	10693.99187	8767.392832	9465.24064	9756.68032	9612.137536	9118.283104	8454.75904	35.1	27.3	31	67	0
20120809	7799.116096	7549.884064	7325.431072	7079.772832	6862.032352	6679.607488	6510.263584	6589.511392	8515.533472	10391.24685	10858.06845	11079.0231	9220.305664	8855.166208	10601.14	10684.75936	10661.71005	10375.67498	8526.690592	9319.955296	9600.617536	9453.76	8876.70064	8161.016896	34.2	26.7	29.8	75	0.2
20120810	7510.323424	7253.289088	7021.293952	6774.685024	6555.847648	6419.487808	6267.547168	6393.594016	8384.582464	10239.8369	10666.13402	10879.30278	9166.315936	8663.61904	10570.03754	10853.9584	10919.31059	10544.26192	8608.388128	9336.883744	9548.025664	9366.19936	8760.248128	8035.305664	33.2	26.8	29.6	79	0
20120811	7404.611392	7143.353632	6901.396576	6690.96112	6474.774016	6312.887488	6145.442464	6220.18096	7881.19984	9563.149408	9964.435936	10157.18598	8374.09936	7758.617536	9339.906208	9641.134336	9745.748128	9486.33808	7850.96128	8221.768768	8393.276896	8294.183104	7885.073632	7349.688928	32.9	25.8	28.6	82	0.7
20120812	6784.171072	6535.62016	6307.64176	6065.915776	5829.573952	5660.809888	5445.605344	5368.342624	6056.142304	7056.712672	7484.170048	7736.943424	6812.253472	6529.555936	7437.04096	7641.723424	7763.510272	7605.733792	6678.042784	6791.071072	6905.774656	6938.022304	6832.311232	6424.417216	31	24.7	27.6	86	3
20120813	5926.70032	5642.2984	5424.87808	5234.68144	5078.572192	4963.554976	4924.164544	5210.217376	7489.254016	9534.394336	10052.08192	10322.00973	8673.64192	7874.006368	9504.615616	9786.269728	9896.731552	9697.704064	7975.484704	8718.23968	8913.705664	8614.826848	7916.491072	7107.589888	30.3	24.3	26.4	94	40.7
20120814	6412.67824	6186.82144	5950.362784	5772.1984	5609.230048	5530.850272	5500.10128	5734.882624	7825.028608	9674.59936	10127.04534	10301.18685	8614.924384	8044.850272	9990.576256	10369.76598	10519.0047	10298.5169	8491.48	9192.803104	9383.591872	9094.42096	8443.63936	7639.54144	32.9	25.3	28.1	86	0.3
20120815	6933.58144	6652.197376	6390.410752	6193.212832	6022.587808	5887.710112	5785.617856	5973.751552	8019.46192	9916.832512	10334.81315	10561.7031	8779.97872	8356.225024	10279.28781	10640.65005	10781.04064	10509.78813	8641.984384	9325.902784	9575.46064	9422.502784	8853.975616	8160.014656	34.9	25.8	30	75	0
20120816	7480.831552	7156.430272	6892.030048	6627.672352	6355.662304	6132.272992	6019.392832	6119.362624	8054.807488	9905.50096	10339.70973	10584.35594	8862.364384	8399.695936	10250.93786	10589.50941	10671.27626	10326.65872	8481.330592	9223.73872	9394.403104	9121.691872	8457.91936	7694.98096	33.6	26.6	29.6	77	0.7
20120817	6942.976576	6690.225184	6435.951232	6229.991392	6031.948288	5882.332672	5779.489408	5929.69984	7834.4416	9791.446528	10214.7831	10464.9447	8698.39936	8134.762144	9903.290272	10161.79936	10287.81434	10029.32406	8190.074656	9013.013152	9037.904704	8897.324704	8220.284704	7466.862784	31.3	25.4	27.7	82	5.1
20120818	6787.772512	6529.615936	6297.352192	6114.992032	5929.931872	5801.55904	5706.192832	5848.89904	7595.715136	9158.134336	9592.225984	9766.71808	8133.414016	7459.287808	9033.077536	9248.245024	9386.469088	9202.446208	7572.350272	7992.310048	8184.153472	8024.154976	7597.589728	7039.631392	30.7	26.6	27.7	87	0
20120819	6429.4192	6193.444384	5955.56128	5726.004064	5531.566528	5371.82128	5244.28048	5275.263424	6039.574816	7144.494976	7573.556416	7815.487168	6881.647168	6589.232512	7511.691232	7704.307168	7746.717856	7622.571232	6678.32032	6723.686368	6884.542624	6973.78	6934.197376	6595.016416	34	25.8	28.9	82	0
20120820	6056.726848	5788.649728	5551.64032	5318.015296	5131.745344	5022.024064	4970.371072	5293.029088	7553.193472	9712.650592	10210.79315	10432.79872	8726.216896	8255.077216	10170.17315	10452.94192	10546.68909	10241.43251	8446.72096	9228.352192	9378.165664	9159.01936	8537.72032	7793.587648	33.9	26.5	29.4	78	0
20120821	7095.363424	6804.828448	6577.632832	6372.385984	6164.264704	6021.727168	5918.254816	6087.391072	8058.489088	9950.213152	10389.86973	10580.63786	8807.102464	8293.074976	10208.24685	10581.88192	10697.10246	10403.02566	8533.973152	9369.266848	9458.693152	9223.485664	8374.688128	7538.551072	33.6	26.2	29.4	76	0
20120822	6803.748928	6564.863584	6367.132672	6176.967808	5973.553792	5824.386208	5717.433472	5895.727168	7870.147168	9687.534016	10061.62374	10291.49498	8538.187168	7910.692192	9559.752832	9849.065344	9962.414656	9753.893152	8071.7584	8906.269408	8965.250272	8686.94128	8008.266208	7165.5784	31.1	24.2	26.1	92	10.5
20120823	6425.671552	6195.227968	5989.80112	5794.76128	5646.018016	5545.604224	5461.382464	5713.424704	7621.467808	9542.9416	9977.783104	10219.05059	8555.797216	8004.14032	9918.83968	10267.59904	10434.38406	10172.16813	8312.263744	9058.5184	9220.587808	8963.66128	8369.952832	7651.496416	33.4	24.8	28.2	79	0.4
20120824	6931.685344	6676.2184	6413.153632	6207.38032	5999.927968	5851.94176	5724.077536	5905.166368	7888.036096	9688.36	10073.15968	10311.33904	8642.97808	8113.46128	10006.79315	10365.18909	10495.56813	10236.89402	8394.835936	9138.1	9344.204704	9069.013792	8435.127808	7670.223424	32.7	26.1	29.2	69	0
20120825	6959.950912	6673.89904	6423.768448	6192.28	6013.282144	5863.626688	5731.544224	5846.813632	7428.905344	9024.686848	9431.868448	9665.936896	8075.507488	7623.970048	9411.825664	9741.131872	9844.10128	9539.956576	7801.830112	8303.385664	8471.02192	8396.515936	8019.584704	7519.327168	32.8	25.9	29	65	0
20120826	6869.274976	6646.484704	6386.937856	6172.082944	5977.52032	5814.05824	5629.173472	5599.914496	6340.650112	7352.69872	7709.094976	7898.553952	6935.96128	6572.517376	7513.427488	7718.15872	7820.166208	7666.069888	6745.44112	6804.130912	6947.493952	7079.156416	7064.347168	6747.151552	32.5	27.2	30	62	0
20120827	6232.848928	6007.709728	5739.0616	5511.414976	5356.34032	5238.197056	5154.546688	5385.208768	7605.991552	9691.488448	10159.5353	10378.1031	8678.114656	8245.750048	10145.71283	10516.98909	10626.41315	10360.83059	8484.522784	9302.435296	9501.251872	9318.45808	8732.482144	8088.334336	35	26.2	30.7	57	0
20120828	7396.60144	7156.512352	6917.772352	6691.417696	6500.469088	6353.670592	6200.425984	6296.827168	8236.30192	10045.59059	10500.2847	10708.49219	8978.01904	8556.191872	10469.19155	10773.48813	10856.0631	10571.56096	8709.28096	9601.229728	9764.231872	9609.784384	9010.894336	8340.984064	35.8	27.8	31.4	60	0
20120829	7614.177856	7342.544704	7110.628768	6857.40112	6670.629088	6522.547168	6393.989728	6444.252832	8312.430592	10187.58813	10617.76566	10849.62909	9148.093792	8732.02096	10468.48278	10479.0016	10634.0969	10343.95379	8575.34032	9430.52128	9574.49872	9403.127488	8839.31968	8152.15936	33.4	27	29.5	79	3.2
20120830	7474.246048	7205.714656	6957.39856	6755.684704	6562.350112	6381.49984	6246.09808	6329.2384	8297.675296	10102.99379	10504.84941	10511.69219	8701.207168	8277.548128	10243.77722	10577.26941	10699.95251	10357.01872	8503.906528	9353.746528	9433.307488	9220.350592	8653.969408	7984.12144	33.3	24.5	28.9	84	49
20120831	7287.087808	7053.828448	6798.571552	6551.713792	6342.577216	6186.865984	6059.36032	6158.08048	7992.532192	9814.762144	10254.81059	10416.31562	8574.685024	8034.904384	9866.809408	10136.16246	10206.81626	9906.93808	8131.08064	8833.991872	8848.450912	8594.917216	8044.77904	7346.142784	32.2	25.9	28.5	83	5
20120901	6753.406048	6511.534816	6266.255296	6037.745824	5846.226688	5694.370912	5560.362784	5643.927328	7117.372192	8708.726848	9109.624384	9289.233472	7867.396576	7379.14096	8907.94096	9192.05968	9221.825344	8923.505344	7364.255296	7819.325344	7803.031072	7689.465184	7329.66016	6823.21888	32.1	25.5	27.8	80	1.7
20120902	6272.38096	6051.610048	5788.188448	5587.99984	5400.436096	5257.527328	5124.157216	5136.612352	5882.090272	6857.596096	7265.814976	7515.95872	6730.642144	6390.762304	7227.81856	7398.533632	7491.550048	7368.369088	6516.009088	6662.515936	6724.968448	6814.848928	6766.645984	6359.414656	33.2	26	28.8	72	0
20120903	5829.705184	5603.986528	5353.632832	5173.098016	5036.18032	4940.793472	4918.62112	5186.384704	7470.735136	9528.106528	10037.33498	10220.07722	8627.114656	7976.716576	9789.634336	10174.61402	10270.18653	10052.58342	8215.182784	9205.726528	9193.043104	8923.391872	8283.495616	7472.665024	32.3	25.8	28.2	76	0
20120904	6743.345344	6507.553792	6300.293152	6109.585984	5929.197376	5796.886528	5734.634176	5914.998016	7823.0584	9744.069088	10130.10064	10302.06813	8612.87968	8130.385024	9936.93904	10258.71251	10302.34	10016.55808	8367.354016	9160.487488	9151.295296	8846.227168	8107.663744	7228.023904	32.4	25	28	79	8.2
20120905	6482.645344	6260.270752	6056.0392	5877.94144	5714.092672	5612.534176	5572.853152	5778.555136	7734.371392	9569.742784	9987.986848	10172.84685	8480.754976	8010.525664	9825.03808	10158.70566	10315.03005	10097.58064	8349.877216	9236.424064	9233.329408	8951.653792	8323.230592	7505.356096	32.2	24.8	27.4	82	1.1
20120906	6786.7816	6553.935136	6326.32096	6133.370272	5961.651232	5843.266528	5754.586528	5930.570752	7847.613472	9700.207168	10141.09187	10314.29498	8624.9584	8213.2816	10068.16	10344.41968	10452.76566	10249.41434	8490.010048	9435.695296	9434.305024	9152.54128	8502.465664	7716.515296	32.4	25.9	28.5	75	0.9
20120907	6963.548608	6738.3616	6519.64096	6308.86048	6115.728928	6021.407488	5946.292192	6104.429728	7986.042304	9888.563104	10288.9816	10496.93872	8675.132512	8167.84192	9955.395616	10258.3984	10337.86749	10081.91786	8335.76032	9309.910912	9285.015616	8976.706528	8294.114656	7534.25968	30.5	26.8	28.2	83	0.1
20120908	6789.953632	6545.57968	6303.710272	6095.212192	5938.426528	5815.83904	5717.549728	5894.172832	7615.787488	9354.910048	9764.5816	9941.032192	8403.752512	7868.671552	9613.07872	9905.904064	9937.497856	9637.64032	7936.037536	8622.142144	8583.07936	8442.863104	8044.690912	7484.516416	33.5	25.5	28.8	79	0
20120909	6886.289728	6639.243904	6387.587488	6177.362464	5981.93824	5820.931552	5648.352352	5598.130912	6455.350912	7590.33904	8004.577696	8262.61936	7317.067168	6995.014816	7960.802464	8117.508448	8076.596896	7860.246208	6900.888928	7071.668608	7089.869728	7198.332352	7137.29968	6715.934656	33.3	26.5	28.9	81	0.4
20120910	6138.603904	5895.034816	5692.574656	5508.070912	5349.151072	5263.18	5211.307648	5451.63856	7585.227808	9670.252192	10102.03936	10323.05968	8651.336896	8233.426528	10064.23005	10429.39562	10558.68438	10346.53283	8604.296896	9611.083744	9580.076896	9343.613152	8752.786528	7917.747328	33.8	26.2	29.1	78	0
20120911	7155.584704	6886.245184	6661.193632	6433.783744	6233.746048	6099.48112	5984.60032	6110.809888	8114.307808	10011.37936	10364.57402	10585.82781	8910.746848	8369.708128	10210.87379	10520.15402	10652.25434	10420.33754	8613.244384	9626.343424	9617.32192	9336.449728	8738.464384	7882.762144	33.7	26.4	29.8	72	0
20120912	7160.107168	6906.06112	6694.60144	6501.76	6295.263424	6164.15872	6081.595936	6190.632832	8212.386208	10067.98192	10461.72717	10623.43466	8938.867168	8389.06192	10166.61434	10307.03315	10340.75027	10103.53936	8340.64	9437.22064	9383.066848	9138.029728	8537.370592	7710.723904	32.4	25.5	28	80	17.3
20120913	6979.665184	6705.630112	6493.357696	6308.151232	6121.888288	5989.212832	5926.285984	6094.42096	8082.429088	9968.484064	10388.29379	10547.01059	8784.17968	8360.032192	10195.83904	10513.17434	10533.57155	10136.66598	8380.247488	9440.13808	9363.271552	9007.148128	8264.494336	7320.256096	33.4	25.4	28.1	79	0
20120914	6495.747328	6239.692192	6033.512032	5798.93824	5623.417696	5485.525984	5431.417696	5606.594656	7355.082784	8895.316576	9232.815616	9344.783104	7730.476096	7159.43872	8991.6016	9308.75872	9457.830592	9175.54192	7631.707168	8506.107808	8367.507808	8079.022144	7324.99984	6466.585024	28.3	23.3	25.1	64	8
20120915	5708.853952	5495.0416	5343.071392	5192.776576	5080.554976	5005.150432	4963.749088	5161.569088	6715.072672	8159.506528	8507.363104	8710.988128	7240.96096	6671.686048	8428.914016	8772.175936	8916.869728	8692.297216	7192.10032	7876.3984	7730.236576	7546.5616	7049.948608	6384.097216	29	22.1	25	60	0
20120916	5657.525344	5387.206048	5172.74032	4989.57808	4842.073312	4724.082784	4643.531872	4722.572512	5505.970432	6535.256416	6846.534976	7054.908928	6104.46112	5743.393792	6683.571232	6937.8616	7071.936256	6962.467168	6098.636896	6379.617376	6268.02016	6280.66096	6139.67824	5624.872192	29.9	21.3	25.8	57	0
20120917	5044.852192	4780.430272	4588.863904	4426.544224	4307.755456	4253.875936	4307.28064	4705.863424	6806.7616	8467.463104	8932.510048	8973.428128	7453.86112	6856.353472	8690.75968	9106.413472	9293.507488	9120.14032	7561.473472	8549.394016	8467.89904	8166.93808	7518.527488	6661.610272	29.6	22.3	26.1	44	0
20120918	5847.297856	5647.390912	5479.134496	5313.742144	5196.269728	5107.986208	5095.456096	5369.104864	7107.645184	8809.777216	9196.18096	9265.095616	7729.808608	7149.811552	8983.425664	9384.890272	9553.594336	9306.0016	7711.388608	8759.302144	8628.253792	8363.627488	7714.155136	6861.808768	30	23.9	26.7	48	0
20120919	6034.287808	5819.436256	5650.507168	5480.9584	5370.715456	5291.57968	5279.466688	5512.207168	7399.090048	9071.997856	9482.307808	9677.905984	8065.40128	7406.450272	9186.735616	9534.673792	9669.12064	9450.195616	7901.22112	8781.4816	8696.732512	8393.20192	7763.692192	6878.26	29.9	25	27	60	0
20120920	6081.291712	5851.816576	5679.345184	5514.604384	5391.194176	5331.0184	5307.664864	5557.422784	7412.077216	9095.66032	9496.936576	9662.95936	7872.303424	7400.765344	9227.3584	9570.034336	9619.586848	9589.733152	7975.535296	9004.635616	8929.709728	8602.102144	7891.895296	7043.245984	30.1	24.2	26.7	71	0
20120921	6216.21904	5991.267808	5823.256576	5708.478016	5558.005984	5467.18192	5459.248288	5693.430592	7653.727168	9353.490592	9773.244064	9926.613472	8280.222784	7713.532672	9586.53808	9988.308448	10111.6816	9850.494016	8136.814336	9294.233152	9124.609408	8805.273472	8102.842144	7286.077696	32.2	25	28.1	68	0
20120922	6519.506368	6315.388288	6108.970048	5935.67872	5765.96032	5649.928288	5649.2416	5777.157856	7501.767808	9146.73808	9633.364384	9833.392192	8163.205984	7663.22032	9469.990048	9773.468128	9892.754656	9623.562784	7929.222784	8715.237856	8596.654336	8410.264384	7949.511232	7353.62032	33.6	25.8	28.7	70	0
20120923	6703.209088	6473.683744	6207.117376	5989.355296	5829.228448	5702.030752	5578.204384	5600.862304	6691.184704	7838.834656	8224.363744	8474.294656	7323.232672	6909.20128	8091.731872	8314.436896	8411.67808	8224.269088	7058.454016	7370.071072	7309.989088	7370.765344	7234.667488	6793.94032	32.6	26	28.7	78	0
20120924	6224.508448	5967.395296	5765.602144	5557.467328	5414.88064	5308.615936	5297.790592	5516.990272	7641.02128	9612.724384	10030.96096	10263.20406	8484.93904	8043.437536	9821.1184	10122.43562	10243.44064	9997.646848	8276.583424	9197.62192	9103.025344	8814.6184	8096.662144	7169.037376	33	24.5	27.6	87	74.2
20120925	6357.716896	6080.444224	5875.247968	5704.974976	5558.72032	5471.617216	5444.202784	5650.765984	7514.545024	9280.005664	9661.254016	9780.416896	8053.429408	7406.025184	9223.896256	9565.973152	9663.490912	9461.343424	7885.47904	8923.744384	8782.325344	8528.734336	7827.031552	6967.83904	27.4	24.2	25.4	92	5.9
20120926	6113.530912	5846.988448	5675.95984	5497.653952	5381.454016	5329.990912	5346.354976	5581.95856	7431.331552	9226.83808	9570.413152	9762.682144	8073.815296	7594.322464	9356.905984	9722.609728	9841.40032	9619.263424	8016.94192	9023.903104	8946.690592	8692.60096	8025.477856	7129.051552	30	24.4	26.6	82	0
20120927	6280.448608	6018.330592	5800.762624	5627.13952	5479.486528	5391.766048	5364.073792	5579.776576	7446.723424	9211.0216	9562.634656	9709.470592	8052.9016	7544.907328	9332.65936	9702.12064	9841.31872	9637.574656	7954.156096	8992.955296	8825.5384	8573.065984	7882.465984	7059.364864	31.6	24.4	27.7	63	0
20120928	6289.007008	6013.115296	5801.31808	5607.942784	5445.846208	5338.645024	5320.250272	5463.607648	7162.75888	8824.150048	9190.376896	9333.826528	7627.391392	7223.4016	8948.573152	9209.455936	9263.593792	8996.944384	7459.530112	8251.1416	8096.336896	7875.354016	7308.57904	6575.685184	30.4	24.9	27.6	52	0
20120929	5847.604864	5580.768448	5354.682304	5175.297856	5012.410912	4909.011712	4835.62096	4955.131552	6332.133472	7693.462144	8004.050272	8102.622784	6714.57904	6369.243424	7598.047168	7801.28032	7738.089088	7222.37872	5908.665184	6203.86048	5967.190432	5882.766688	5683.854016	5268.475936	29.9	23.7	26.8	53	0
20120930	4667.169088	4312.185184	4036.721152	3792.153664	3598.987456	3436.76176	3253.447456	3052.01056	2832.915904	3020.196736	3291.004864	3464.576416	3356.526688	3155.987968	3114.867616	3096.785056	3154.942624	3244.06192	3368.096416	3652.533952	3534.34192	3494.29984	3465.531712	3252.033664	28.8	21.8	25.5	46	0
20121001	2961.795136	2725.087936	2498.562784	2349.113344	2249.63872	2202.640672	2148.616096	2183.766496	2358.34048	2659.37968	2912.364256	3104.951392	3122.86048	2948.096416	2887.537888	2915.112352	3012.176128	3151.846048	3354.63184	3649.981984	3599.608768	3604.985056	3519.091072	3228.449248	28.8	22.2	25.1	49	0
20121002	2919.795136	2694.41008	2500.765504	2358.827776	2267.555104	2215.518208	2207.156416	2327.477536	2844.75184	3370.149568	3728.008288	3927.853024	3684.271072	3447.097408	3665.75056	3749.313184	3830.592544	3949.592992	3921.902464	4246.124704	4224.663424	4199.187328	4032.435136	3647.714464	29.7	21.9	25.5	62	0
20121003	3266.554144	3042.326176	2849.30944	2711.092384	2635.155136	2576.953024	2567.048128	2723.1304	3573.347968	4382.834656	4752.210112	4990.428448	4440.313312	4037.30944	4704.012832	4859.99968	4974.572032	5047.17904	4654.582624	5088.470272	5072.40112	4984.582144	4743.024064	4266.462304	30.6	21.9	25.5	69	0
20121004	3815.564896	3582.5512	3388.54192	3245.915104	3163.233472	3123.996256	3156.895456	3449.697376	5183.56144	6531.763744	6996.290272	7242.730912	6153.431872	5592.846208	6904.792192	7147.531072	7294.563904	7203.793792	6203.370112	6923.806048	6835.14112	6673.885984	6211.14016	5539.509568	29.9	22.5	25.8	70	0
20121005	4934.024704	4714.27936	4551.132832	4406.991232	4283.705344	4216.391872	4203.618016	4457.203744	6181.374016	7669.125184	8068.672192	8248.731232	6769.323904	6283.05856	7904.90128	8211.345664	8379.388768	8198.74192	6936.951232	7796.887168	7660.693792	7398.396256	6830.186368	6079.976896	30.3	22.7	26	68	0
20121006	5423.126848	5211.94096	5033.722144	4870.849408	4742.094496	4677.361984	4635.548128	4834.591072	6471.643744	7975.897696	8380.37968	8556.243424	7030.806208	6533.991232	8209.728448	8511.009088	8623.635616	8434.047808	7053.185344	7743.428608	7595.388928	7418.337856	6954.848608	6314.833792	30.1	22.8	26.4	67	0
20121007	5650.3984	5442.403744	5229.953152	5050.88176	4909.055296	4830.069568	4745.387488	4828.507168	5966.406208	7105.586368	7445.566048	7670.86096	6510.825184	6147.508768	7375.8616	7598.78032	7718.703904	7567.308928	6597.397216	6846.464704	6709.662784	6679.211392	6428.490112	5914.574656	30.2	24.1	26.8	64	0
20121008	5347.374016	5113.650592	4950.64	4798.066048	4678.232032	4621.792192	4645.582624	4955.030752	6994.365184	8859.30064	9287.333152	9442.125664	7811.382784	7228.544704	9075.834016	9390.284704	9545.593792	9329.629408	7840.643584	8811.407488	8631.145984	8295.112192	7651.966048	6765.503584	30.5	24	27.2	63	0
20121009	6029.677696	5791.727968	5609.407648	5452.711072	5287.717216	5206.570432	5199.28	5442.211552	7325.96032	9006.702784	9389.66032	9528.771232	7731.462304	7264.443904	9152.236576	9516.686848	9684.425344	9460.188448	7919.516416	8868.005344	8717.792512	8413.48192	7731.745984	6886.207168	30.8	22.9	26.9	64	0
20121010	6109.134496	5853.433312	5673.142144	5475.235456	5308.607008	5215.13824	5195.092192	5412.0784	7192.957696	8855.753152	9171.691552	9274.736896	7603.052512	7072.883584	8925.234976	9279.833152	9421.234336	9227.667808	7681.73968	8644.18192	8471.587168	8172.510592	7518.64096	6641.112832	29.4	23.6	26.7	49	0
20121011	5842.87936	5616.91888	5438.36032	5266.365664	5122.786528	5062.864864	5050.854976	5282.030272	7020.565984	8717.8816	9032.376256	9195.606208	7540.316416	6977.87872	8828.950912	9185.725984	9361.090048	9151.215616	7665.264064	8637.524704	8467.767808	8173.66	7495.803904	6613.657216	29	21.6	25.5	48	0
20121012	5826.996736	5600.84176	5413.54	5254.80016	5128.381984	5057.509888	5061.84112	5329.545184	7080.153472	8789.85808	9183.555616	9310.6984	7594.276096	7044.273952	8890.035616	9218.007808	9383.809408	9129.62032	7636.572832	8633.274976	8467.705984	8149.363744	7486.422304	6665.36032	29.7	21.6	25.4	59	0
20121013	5885.364064	5639.776576	5423.437696	5276.332672	5128.477216	5053.951552	5044.749088	5225.444704	6800.173792	8366.197216	8744.5216	8888.283424	7349.12128	6772.362304	8526.505024	8810.147488	8946.494656	8729.06032	7342.422304	7999.637536	7799.425984	7590.977536	7075.957216	6420.856576	29.7	21.6	25.2	71	0
20121014	5750.963584	5489.788288	5278.395136	5086.336096	4952.975776	4829.615776	4792.3816	4830.736576	5559.784864	6619.096096	7019.133952	7237.437856	6313.90096	5885.056576	6824.389888	7010.388928	7140.933952	7067.084704	6364.949728	6580.417696	6425.002624	6380.54032	6171.943744	5651.623264	30.6	22.6	26	74	0
20121015	5073.922144	4841.825344	4656.509728	4508.1592	4407.55984	4376.04064	4424.484064	4793.605024	6809.769088	8834.565664	9240.829408	9437.388448	7779.190912	7221.262624	9083.144704	9419.568448	9578.96032	9411.69808	7943.112352	8876.793472	8692.9816	8349.227488	7600.216096	6690.365344	30.2	23.5	26.3	76	0
20121016	5896.224544	5657.309728	5488.623424	5323.922464	5183.004064	5122.353952	5141.017216	5386.225504	7146.769888	8887.653472	9295.375936	9461.984704	7707.1216	7197.42112	9081.314656	9414.714976	9577.40128	9376.013152	7905.372832	8891.572192	8735.352832	8425.044064	7703.896576	6802.632352	30.4	23.6	26.3	73	0
20121017	5981.485984	5760.106048	5584.325344	5425.457056	5290.455136	5233.817536	5210.635936	5457.409408	7355.423584	8985.247168	9323.732512	9447.569728	7749.427648	7091.694016	8929.937536	9240.22192	9385.886848	9136.568128	7720.282144	8614.536256	8369.24032	8072.004064	7382.137216	6462.352192	28.1	23.8	25.6	71	0
20121018	5663.127328	5402.763424	5232.94048	5066.136256	4936.352512	4878.813472	4901.948128	5160.356896	6898.194976	8405.829088	8627.953792	8715.715936	7106.913952	6456.091552	8294.363104	8616.146848	8816.744704	8686.251232	7422.772672	8322.517216	8163.55936	7889.222464	7238.814976	6382.873312	25.7	20.5	23.2	47	0
20121019	5602.075936	5357.975296	5197.344064	5057.604064	4951.510432	4897.345984	4925.372512	5209.737856	6962.313952	8475.384064	8823.290272	8999.71936	7235.133952	6788.324704	8669.610592	8979.469408	9135.677536	8999.436256	7579.264864	8495.722144	8303.017216	7993.69984	7332.80128	6467.174656	29.4	20.9	24.7	66	0
20121020	5675.095456	5415.250912	5242.388128	5094.747328	4977.1192	4903.534816	4899.454336	5116.933312	6724.496416	8151.786208	8524.430272	8694.385024	7147.908448	6586.086208	8324.605984	8596.035616	8739.514336	8544.573472	7221.315136	7831.446208	7629.028768	7404.873472	6888.072352	6243.890272	29.8	20.9	24.9	67	0
20121021	5540.85856	5255.030752	5048.772832	4890.667648	4723.165024	4645.305664	4598.612992	4661.68192	5443.692832	6464.694016	6801.60112	6990.405184	5999.764864	5623.187008	6551.949088	6723.62128	6879.044704	6815.375296	6133.317376	6364.471072	6214.417216	6198.017056	5973.157216	5439.425344	30.1	21.6	25	65	0
20121022	4840.129888	4627.164064	4458.745024	4318.529248	4221.888448	4194.544384	4288.008448	4652.094016	6635.491072	8485.60192	8913.727168	9057.971872	7414.613632	6871.823584	8727.986848	9083.211232	9257.108128	9044.666848	7689.867328	8632.111552	8441.546848	8154.365344	7460.047168	6553.128928	30.4	20.9	25.2	66	0
20121023	5776.809568	5529.16144	5349.907648	5217.847648	5094.734656	5010.153472	5037.756256	5293.645984	7001.392672	8718.228448	9093.725344	9267.64192	7549.422784	7029.55984	8935.556896	9261.394336	9417.747808	9253.666528	7839.173632	8701.882144	8529.170272	8226.376576	7527.50032	6664.046368	30.5	22.4	26	70	0
20121024	5822.337856	5594.347168	5431.447168	5272.185664	5115.247168	5056.765984	5068.282144	5331.04096	7060.30144	8767.177216	9126.035296	9271.404064	7559.283424	7036.48144	8908.984384	9211.65904	9438.145984	9242.443744	7843.455136	8754.012832	8590.469728	8261.210272	7570.223584	6646.332832	30	22.4	25.8	67	0
20121025	5847.089728	5621.650048	5442.070912	5285.26	5141.728768	5086.895296	5106.603904	5382.766048	7190.987488	8834.032192	9178.97872	9339.0784	7729.406368	7107.674656	8986.083424	9347.471872	9494.20192	9291.626848	7882.306528	8794.91968	8637.590272	8324.66032	7600.06	6718.884064	30.2	22.4	25.6	72	0
20121026	5911.741984	5646.366208	5451.222784	5292.594496	5154.013792	5103.41824	5110.836256	5359.708768	7140.347488	8750.792512	9077.013472	9212.937856	7601.34016	6863.904064	8648.934976	8978.289088	9165.26032	8999.891872	7712.571232	8521.965664	8348.209408	8016.468448	7361.2984	6514.067488	27.3	21.8	24.6	74	3.6
20121027	5731.136416	5484.052672	5315.157376	5173.794496	5020.697056	4967.463904	4961.350432	5144.272192	6701.343904	8193.551872	8523.95968	8672.073472	7125.445984	6528.09856	8256.17968	8525.470912	8670.844384	8491.81936	7361.086528	7789.704064	7590.856096	7370.987488	6907.54144	6233.478016	27.8	22	24.5	80	0.9
20121028	5499.408928	5264.609728	5058.605344	4890.324064	4745.7808	4657.127968	4603.030048	4656.762304	5473.903744	6456.713632	6838.662304	7032.314656	6077.952832	5653.71856	6632.214976	6798.670048	6934.296256	6893.502304	6352.542784	6455.035936	6303.382624	6298.045984	6058.051552	5506.513312	30.8	22.7	26	68	0
20121029	4925.98096	4716.80176	4521.216256	4403.36176	4298.833792	4260.871552	4344.724384	4672.768288	6697.843744	8469.968128	8828.785984	8986.927168	7367.983744	6758.730112	8558.26192	8942.2	9112.80064	8977.54	7778.656096	8544.16	8353.767808	8056.643104	7371.75856	6460.422304	27.9	24.1	25.7	73	0
20121030	5663.611552	5445.83968	5266.231552	5134.684384	5021.542624	4968.983104	4975.383904	5213.484064	6849.956416	8406.41872	8731.824064	8827.79968	7086.663424	6517.645984	8206.328128	8519.33968	8741.209408	8630.494336	7493.208928	8121.772192	7933.045984	7649.615296	6967.31968	6058.067968	26.1	20.7	23	93	14.9
20121031	5264.111392	5039.791072	4869.772192	4750.730272	4633.509088	4578.486688	4595.015296	4884.144064	6356.88064	7673.374816	7969.197856	8064.849088	6539.197696	5946.44128	7525.966528	7812.245344	7989.851392	7838.837536	6872.892832	7525.087168	7304.566528	7086.17968	6576.951232	5819.317216	24	16.8	20	69	9.2
20121101	5053.155616	4800.302464	4627.54096	4508.549728	4396.646368	4350.372832	4392.924064	4734.57904	6202.612192	7487.822464	7771.036096	7890.70144	6505.110112	5864.467168	7406.063584	7701.729088	7856.577856	7746.575296	6858.215296	7580.057536	7392.4	7165.863424	6629.568448	5823.112192	23.3	15.5	19.6	53	0
20121102	5061.41968	4817.331232	4663.58032	4542.164704	4440.08128	4414.310752	4481.157376	4830.558016	6365.416576	7887.337696	8181.08032	8300.432512	6778.729888	6147.903424	7836.330112	8145.163744	8321.404384	8192.849728	7149.235936	7898.99968	7696.091392	7459.623904	6902.665024	6129.630592	25.7	16	20.6	63	0
20121103	5295.954976	5032.882144	4849.112512	4738.167808	4626.352192	4571.82112	4587.306688	4811.323744	6255.323104	7611.106528	7913.746528	8077.29904	6651.989728	6009.875296	7584.003904	7857.642784	8032.992832	7873.492192	6890.297536	7297.52032	7073.490112	6895.78	6489.674656	5866.354336	28.4	19.6	22.7	69	0
20121104	5165.42128	4895.384224	4672.113472	4515.457216	4391.245984	4309.870912	4261.03984	4316.448928	4926.527968	5751.505024	6068.023264	6235.302784	5427.258016	5015.314816	5746.027648	5857.852192	6054.097216	6127.353472	5837.576896	5879.808448	5752.269088	5711.493472	5497.608448	4953.1984	26	20.6	23.2	64	0
20121105	4381.151392	4165.762144	4000.635136	3894.19936	3799.205824	3794.433664	3905.654944	4338.713632	6215.711392	7873.40032	8209.003744	8334.84064	6787.872832	6210.112672	7996.593472	8263.687168	8437.496896	8360.128768	7321.367488	8038.446208	7875.014656	7610.114656	6975.605344	6138.786208	25	18.9	22	56	0.2
20121106	5346.665344	5100.891232	4945.456576	4808.628448	4705.436896	4665.893152	4730.527168	5062.127488	6638.414656	8124.263104	8421.04	8548.890592	7000.212832	6308.111392	8073.071872	8421.82	8590.282144	8459.727808	7432.211392	8202.447808	8005.767808	7730.097376	7119.887488	6245.162944	26.7	19.5	23	50	0
20121107	5421.714496	5178.457696	5038.396096	4915.449088	4763.871232	4725.706528	4785.46192	5098.108768	6768.091072	8242.522144	8570.422144	8694.20128	7001.8216	6459.517696	8208.274336	8526.691552	8708.92192	8581.489408	7510.585024	8280.152512	8041.352512	7740.852832	7102.23904	6221.54032	25.8	20.1	22.9	66	0
20121108	5417.277856	5198.568448	5043.91936	4929.952192	4808.330752	4789.184704	4815.68032	5145.054016	6819.869728	8327.817856	8597.375296	8725.609408	7088.107648	6501.835936	8278.202464	8626.091872	8825.453152	8772.194656	7678.437856	8372.473792	8216.43808	7922.491072	7266.408448	6397.11808	26.8	20.8	23.4	73	0
20121109	5558.80096	5289.324064	5109.371392	4967.816896	4865.883424	4818.834016	4858.352512	5187.811552	6896.516416	8509.025344	8854.733152	9011.011552	7303.034656	6737.277856	8596.394656	8869.557856	9061.369408	8929.804384	7777.29904	8516.183104	8314.991872	8030.595616	7381.117696	6484.282144	29.1	22.3	25.1	78	0
20121110	5694.388768	5396.1616	5207.330272	5056.193632	4936.17904	4864.433632	4872.764224	5087.310112	6626.146048	8156.991232	8573.631232	8750.250592	7101.387808	6614.81968	8292.074656	8564.068768	8696.935936	8506.762144	7405.106368	7859.14096	7620.748768	7452.51856	6947.18128	6224.183584	30.1	22.4	25.8	78	0
20121111	5416.027168	5095.968448	4873.450048	4696.789408	4535.049088	4423.522144	4416.415936	4439.691232	5076.06016	5930.574016	6230.544064	6428.02096	5482.624384	5043.28096	5807.01856	5928.857056	6081.318016	6182.403424	5873.928448	5869.19968	5696.990272	5653.104064	5410.813792	4914.1984	25.6	17.1	19.8	80	26.8
20121112	4319.049568	4102.936096	3948.847648	3840.459328	3767.506816	3775.750048	3885.443584	4343.557216	6177.826528	7857.702784	8175.71872	8305.472512	6683.684704	6072.554656	7774.496416	8108.709088	8301.367168	8266.16128	7298.58112	7957.902304	7760.324704	7530.80128	6959.892352	6074.394976	20.6	17	18.5	68	0
20121113	5236.7584	4976.710912	4816.949728	4694.286688	4598.994976	4558.59856	4623.11968	4979.545984	6548.2384	8045.865664	8370.53872	8512.592512	6853.867168	6323.517856	8064.04	8413.069408	8572.210912	8477.367808	7454.49856	8218.950592	7994.652352	7707.623584	7076.066368	6213.622144	26.5	17.7	21.7	71	0
20121114	5336.634016	5097.110272	4920.434176	4800.251392	4706.133472	4653.775936	4742.271712	5039.753632	6669.1	8215.617856	8511.255616	8607.825664	6935.265184	6373.449088	8170.048768	8482.72192	8692.042144	8569.206208	7522.610272	8203.346848	7985.862784	7714.210048	7074.59968	6190.154656	26.7	20.3	22.7	80	0
20121115	5349.527968	5102.60128	4943.669728	4815.482944	4699.550272	4679.5192	4725.988768	5044.851232	6595.0984	8142.95968	8487.77968	8631.814336	6988.404064	6387.54064	8163.325024	8487.943744	8677.946848	8626.930048	7544.230912	8204.186848	7994.404864	7717.829728	7084.457536	6240.524704	27.3	19.9	23.2	69	0
20121116	5391.106528	5126.522944	4958.306368	4822.49824	4707.427168	4671.667648	4727.976256	5023.007968	6667.027168	8188.904704	8460.63904	8601.617536	6987.723424	6336.475936	8079.08032	8431.676896	8613.270592	8568.632512	7479.423424	8166.876256	7957.327168	7708.3216	7098.753472	6268.346368	25.5	21.8	23.5	74	0.2
20121117	5400.147808	5067.170272	4885.248448	4715.489728	4602.974176	4551.496576	4580.428288	4800.81952	6234.811552	7564.557376	7862.677696	7986.316576	6433.84096	5855.470912	7398.331072	7580.587648	7730.16016	7692.565024	6821.40016	7143.54016	6917.343424	6746.532832	6341.468608	5726.071072	24.2	16.5	19.3	78	10.5
20121118	4986.11872	4706.02096	4510.847008	4356.809728	4229.373952	4161.013792	4158.270112	4211.436256	4815.4	5708.888608	6003.310048	6185.476096	5360.08	4890.004864	5635.16128	5747.810272	5893.766368	6041.705344	5788.790272	5747.255296	5585.38096	5598.648448	5374.584064	4854.064864	19.9	17.1	18.4	68	0
20121119	4258.135936	4020.794944	3873.239968	3772.262464	3694.985056	3708.847456	3806.78176	4248.035296	6156.436096	7765.756576	8152.273792	8288.805664	6785.347168	6090.444544	7834.552192	8142.56128	8344.443424	8270.849728	7309.007488	8052.01936	7837.846528	7598.655136	7016.691232	6133.690912	25.7	17.7	21.2	72	0
20121120	5268.6616	5014.805344	4846.29904	4720.747168	4633.615456	4599.375136	4650.387808	4956.047488	6558.149728	8056.76032	8312.183104	8429.288128	6814.28128	6095.523424	7810.93888	8102.772832	8318.203744	8319.383104	7339.407808	7974.971392	7775.126368	7568.157376	6981.53968	6106.076896	22.4	19.3	20.8	80	0.7
20121121	5265.551872	5034.847648	4865.20096	4732.246048	4634.802304	4588.885984	4662.712192	4986.744064	6557.176576	8080.934656	8373.724384	8478.083104	6812.963584	6222.917536	7998.766048	8342.704384	8524.685344	8483.415616	7502.597536	8175.130048	7982.403424	7735.711072	7071.991552	6180.988288	24.1	19.9	21.8	87	0.2
20121122	5346.556576	5116.045984	4943.162944	4809.783424	4708.7584	4670.935936	4742.887168	5053.611712	6654.694816	8244.004384	8602.571872	8751.476896	7085.464864	6541.107328	8334.590272	8649.349408	8859.615616	8755.050592	7673.562304	8419.9816	8235.123424	7961.094016	7294.863904	6390.687808	28.5	21.8	24.6	87	0.1
20121123	5578.071232	5314.88128	5124.42112	4982.711392	4879.112992	4825.614976	4832.272672	5069.665984	6625.147648	8135.910592	8420.98192	8471.235616	6794.806528	6169.642144	7912.582144	8154.506848	8352.269728	8267.492512	7315.526368	7988.270272	7771.054816	7530.546208	6950.776096	6088.311232	25.7	18.9	22.2	80	16.5
20121124	5246.834656	4978.675456	4814.470048	4679.226688	4571.233792	4514.02048	4535.776576	4729.322464	6176.566528	7571.83888	7841.805184	7972.663744	6394.152832	5804.526208	7318.083904	7538.814016	7752.670912	7731.272512	6864.566368	7145.663584	6921.292672	6769.463584	6386.272192	5737.28176	18.9	13.5	15.3	89	19.8
20121125	4968.922624	4699.873312	4504.336576	4338.135136	4251.035296	4170.830752	4135.476256	4207.224544	4845.352192	5789.604064	6103.12096	6285.4384	5392.226848	4931.74096	5746.253632	5916.132832	6122.966368	6194.43808	5914.404064	5860.79968	5709.415936	5712.730912	5483.28064	4953.793312	21.3	16	18.6	94	0.4
20121126	4340.433952	4077.691552	3893.85856	3803.033632	3720.022432	3712.12	3837.684544	4250.208448	6158.173312	7807.49872	8157.653152	8274.637216	6684.786208	6015.944704	7662.731392	7915.784704	8159.132512	8190.525664	7319.802784	7912.788928	7708.562464	7460.29888	6840.577216	5925.732832	20.8	13.6	17.7	97	5.9
20121127	5046.78064	4819.394656	4660.869088	4566.262144	4472.848768	4437.668608	4485.848608	4825.892512	6390.84016	7873.946368	8162.029408	8299.490272	6699.187168	6057.430912	7655.966368	7897.19872	8125.108768	8167.58032	7290.012832	7933.96	7725.917536	7529.705344	6983.89984	6096.149728	13	10.8	11.9	96	22.2
20121128	5149.651072	4827.897856	4654.350112	4537.3216	4451.308768	4426.842784	4490.510272	4847.95936	6445.248448	7910.195296	8196.15808	8328.542464	6783.153952	6112.616416	7793.80096	8056.912192	8271.962464	8275.01872	7358.574976	7934.844064	7776.127648	7557.462784	6952.865344	6075.53968	15.7	12.8	14.4	96	1.4
20121129	5173.1416	4893.94048	4723.650112	4588.93936	4501.863424	4457.493472	4506.276256	4836.628288	6432.976096	7930.804864	8172.612832	8295.953152	6703.242784	6059.844544	7674.92032	7934.584864	8208.010912	8198.573152	7279.292512	7871.110048	7700.551552	7459.186048	6906.105184	6063.429088	19.4	15.7	17	95	34.8
20121130	5176.297216	4859.832832	4672.310752	4535.785984	4421.668288	4361.624704	4405.914496	4761.037696	6256.15888	7730.404864	8056.008448	8166.410272	6589.768768	5965.736416	7581.869728	7822.889728	8026.44064	8013.362464	7077.544864	7540.383424	7343.316256	7131.11968	6627.156256	5892.52096	18.4	16.8	17.6	99	19.4
20121201	5059.252672	4722.530272	4505.808448	4373.112832	4255.666528	4201.646848	4217.754496	4375.374496	5681.248768	7075.12096	7391.865184	7529.047168	6157.150432	5623.857376	6965.988928	7089.656416	7278.29968	7255.168768	6541.042624	6764.154976	6507.197536	6398.937376	6095.1784	5506.422784	18.6	16.3	17.1	97	0.3
20121202	4759.542784	4450.536256	4227.227488	4050.015616	3940.262944	3870.806176	3827.206816	3867.987328	4501.91968	5397.404704	5749.847008	5957.36128	5202.666688	4747.35904	5339.684704	5419.232992	5607.513472	5827.675936	5667.796576	5611.790272	5436.117856	5462.331712	5244.031072	4752.997216	18	13.8	15.7	92	10
20121203	4107.047488	3851.183584	3675.196768	3561.103072	3508.605664	3481.235584	3609.525664	4073.754304	5993.671552	7606.174816	7965.002464	8133.077536	6589.816096	5946.527008	7541.08144	7803.344704	8001.87856	7985.233792	7178.844064	7817.191072	7620.897376	7429.392832	6873.896416	6016.754656	16.1	12.8	14	94	0
20121204	5135.382784	4837.411552	4662.584704	4533.386848	4416.068128	4339.645984	4424.929888	4778.787328	6383.435296	7908.484864	8214.685024	8330.096896	6718.49872	6098.570272	7768.248448	8025.592192	8257.076896	8245.451872	7387.570048	7970.947168	7767.810112	7556.289088	6999.506368	6097.603744	15.1	11.9	13.2	85	3
20121205	5195.156416	4914.547168	4726.82176	4607.828128	4516.647328	4473.062464	4533.277216	4891.565824	6439.61872	7932.196576	8185.12	8364.964384	6813.354016	6140.903104	7728.3184	8009.725984	8224.817536	8233.990048	7398.790912	7996.085344	7803.09856	7597.342144	6993.135136	6126.813472	15.3	13.2	14	88	9.6
20121206	5188.032832	4913.664064	4760.83984	4628.329888	4536.127648	4481.772832	4552.044544	4949.838016	6526.406368	7953.812512	8187.390592	8287.489408	6756.566368	6072.702784	7712.648608	7978.0816	8191.910272	8185.78192	7352.577376	7971.709888	7795.808608	7596.367648	7053.662464	6141.776896	17.6	11.3	14.7	65	0.1
20121207	5198.125504	4895.19904	4725.795136	4579.045504	4506.00016	4454.764384	4511.671552	4872.28144	6422.95984	7892.37856	8129.126848	8250.930592	6573.12016	6006.410752	7653.131392	7940.462464	8117.810272	8066.950912	7180.37968	7906.017376	7698.652672	7486.07968	6949.342624	6133.446688	21.9	14.5	17.8	65	0
20121208	5221.149088	4888.913632	4687.7416	4565.634976	4461.136576	4415.390752	4444.451392	4682.795296	6103.523584	7558.408768	7848.072832	7973.122144	6452.195296	5829.03904	7339.723744	7527.897856	7695.669088	7586.782144	6816.071392	7215.516256	7003.842784	6835.89904	6455.735296	5778.671872	21.7	16.7	19	65	0
20121209	5007.711712	4697.942944	4484.792032	4302.995776	4185.177856	4116.955936	4090.087648	4150.150912	4887.866368	5802.526048	6103.007008	6257.249248	5358.468448	4896.325984	5652.336736	5772.131872	5919.352192	5999.015776	5726.148928	5776.432192	5646.307648	5643.042784	5440.096576	4882.170592	22	14.8	18.4	63	0
20121210	4229.335936	3966.636736	3806.086816	3693.141952	3624.352672	3619.93984	3724.758016	4212.074656	6068.213632	7669.432192	8016.057856	8175.00064	6601.443904	5970.087808	7581.565984	7841.176576	8053.457536	8060.314336	7175.190112	7875.753952	7700.455936	7504.637536	6931.314016	5991.484384	21.6	15.7	18.1	71	0
20121211	5090.08	4800.568288	4659.062944	4532.04016	4422.483904	4400.1784	4452.663424	4804.003264	6353.337856	7887.716416	8167.805344	8251.207168	6624.79888	6018.575296	7669.253632	7900.186528	8121.585664	8133.465664	7301.191552	7971.206368	7764.568768	7542.967168	6985.676416	6047.793472	18.9	14.9	16.6	74	0
20121212	5138.442784	4849.094176	4679.410048	4564.6	4454.431552	4412.043424	4486.112032	4860.897856	6465.165184	7905.816256	8143.574656	8242.624384	6645.533632	5999.906368	7675.970272	7897.368928	8125.888768	8137.83808	7319.09968	7932.993952	7743.093952	7552.15888	6996.916096	6059.811232	17.7	12.6	14.7	71	0
20121213	5134.44016	4848.63856	4686.81808	4566.575296	4460.414176	4422.729088	4500.302464	4867.350592	6405.582784	7921.270048	8157.891232	8236.905664	6631.38112	5968.143424	7609.150048	7901.842144	8111.14096	8095.512832	7188.451072	7942.763584	7762.895296	7566.164704	7008.847648	6107.401984	22.8	14.9	17.6	71	0
20121214	5194.45984	4895.906368	4707.692512	4589.017216	4488.886528	4442.622784	4532.09968	4879.54	6449.46016	7884.22144	8171.92192	8300.92096	6675.873952	6093.249568	7773.14032	8032.75936	8213.65936	8204.224384	7235.605984	7986.416416	7795.608448	7573.70128	7047.916096	6198.465664	26.2	16.4	20.5	77	0
