# Supplementary material for: Short-term power load forecasting in China: A Bi-SATCN neural network model based on VMD-SE
Source: PLoS One. 2024 Sep 30;19(9):e0311194. doi: 10.1371/journal.pone.0311194 (PMC11441686; doi:10.1371/journal.pone.0311194)
Supplement: S1 File — (ZIP) [file pone.0311194.s001.zip › data/real dataset.xlsx]

## Sheet: Sheet1
DATA_DATE	0时	1时	2时	3时	4时	5时	6时	7时	8时	9时	10时	11时	12时	13时	14时	15时	16时	17时	18时	19时	20时	21时	22时	23时	最高温度℃	最低温度℃	平均温度℃	相对湿度(平均)	降雨量（mm）
2021-07-01	8753.17	7316.78	6638.73	6138.49	5762.62	5616.66	6352.85	8482.06	8419.43	8673.42	9346.71	10603.7	11529	11698.6	10020.8	10677.1	11496.6	11398.4	11877.5	12850.8	12550.8	13288	13372.6	9670.46	31.6	24.6	27.6	80	0.3
2021-07-02	7066.5	5963.84	5407.63	5023.84	4748.74	4791.8	5689.66	7909.6	7855.61	7975.67	9113.44	10268.3	11234.5	11029.3	9660.54	9905.73	9553.53	9697.44	10944.6	12360.5	13359.4	14208.8	12768.9	9215.4	32.2	26	28.7	74	0
2021-07-03	6509.25	5499.32	4929.52	4514.52	4490.18	4531.58	5304.83	7217.62	7708.41	7975.44	8623.84	9557.57	11068.1	10872.9	9802.02	9859.88	10358.6	10514.1	10812.3	11144	11667.3	13453.3	14895.3	11399.5	32	25	28.5	75	0
2021-07-04	8308.38	6555.27	5846.01	5411.68	4985.39	4983.07	5722.65	7293.91	8360.89	9313.81	10675.8	12316.8	14700.1	15167.1	13918.4	13720.7	14069.3	13949.8	13993.1	14251.7	15231.8	17918.6	19212.4	14331.1	33.4	25.2	28.5	77	8.6
2021-07-05	10168.5	8301.15	7400.3	6704.59	6348.09	6098.91	6875.43	8975.34	9000.82	10131.8	11979.7	13635.6	16177.2	17373.1	15175.9	13961.4	14318.8	12297.2	13795	16155.4	16421.3	19223	19591.7	13369.2	30.8	25.6	27.7	84	2.6
2021-07-06	8700.4	7465.39	6619.62	6159.69	5939.62	5796.23	6407.03	8433.93	8074.36	8413.3	9290.84	10846.5	13294.5	14430.4	12333.3	11434.5	11933.6	11557.2	12828.9	14688.1	15222.1	18029.9	18559.2	13533.1	31.4	25.9	27.8	84	0.5
2021-07-07	9882.15	8249.54	7523.41	6880.36	6582.79	6356.75	6963.16	9016.14	8601.6	9772.13	11530	13139.4	15976.6	16308.1	12993	8594.1	8667.7	8737.37	9266.93	10000.5	10374.7	12390.9	12867.1	9302.26	30.9	25.5	27.8	83	0.1
2021-07-08	6579.68	5598.39	4900.1	4668.4	4525.95	4637.69	5794.09	7872.19	7846.22	8324.76	9608.2	11070.6	13184.6	14320.7	12310.6	11415.1	10943.6	10515.3	11122.1	12621.8	13003	14853.5	15937.8	11476.7	30.9	25.5	27.8	82	6.7
2021-07-09	8211.9	6740.45	5895.53	5543.55	5207.15	5234.51	6094.28	8443.02	8362.4	9080.74	10248.3	12087	13751.6	15612.1	11972.4	12057.2	12549.8	13732.7	15342.6	16018.9	16664.8	18863.4	20565.5	16189.8	32.9	25.8	29	76	0
2021-07-10	11503.2	9150.29	8099.05	7306.34	6684.52	6369.26	6628.98	8066.03	9323.52	10890.7	13024.9	16185	19357.5	19362.1	17648.3	16539.9	17259.9	16762.8	16951.6	17658.5	18755.3	20829.4	22245.5	17888.3	32.5	26.2	29.2	76	0
2021-07-11	13150.1	10473.2	9343.09	8455.9	7963.37	7254.81	7253.19	8681.52	9929.81	11807	14185.1	15697.7	18430	18188.7	15423.3	10066.8	10310.3	9932.86	10810.5	11464.5	12073.1	12919.8	10495	8200.6	33.1	26.8	29.5	76	0
2021-07-12	6227.34	5365.92	4816.86	4508.49	4425.82	4370.96	5250.52	6822.33	7656.26	8941.4	10064.6	11972.3	13959.4	14213.4	11990.4	12015	12174.5	12346.6	13115.3	13561.8	13622.9	15555.6	17169.6	12998.9	32.7	26.5	29.5	74	0
2021-07-13	9311.37	7408.66	6613.47	6111.78	5771.35	5528.4	6265.81	7808.03	8742.45	9449.55	11315.4	13947.3	16508.8	16646.5	16185.4	15647.4	15474.9	15305.2	16005.5	17601.3	18709.1	21305.2	21974.4	16727	31.9	26.6	28.6	81	8.1
2021-07-14	11919	9746.52	8725.72	7902.44	7304.79	6874.09	7104.51	9163.29	10624.4	12385.6	14430.3	16995.4	20262.3	21072.1	18456.4	17893.7	17802.1	17355.8	18088.1	20042	20787.3	23199.2	23845	18302.9	33.4	26.5	29.4	78	0
2021-07-15	13684.8	11507.2	10300.1	9423.84	8813.7	8253.77	8341.92	10288.6	11437	12329.6	13234.4	15725.5	19791.2	21146.1	18727.7	16940.6	16209.4	16094.2	17545.6	19815.2	20693.3	23344.5	23788.7	18401.6	33.2	27.5	30	77	0
2021-07-16	14109.7	11669.1	10525.9	9401.76	8669.35	8031.4	8166.55	9762.96	10181.8	10979.1	12106	14255.3	17770.4	19537.7	17352.8	16539.7	16451.6	16160.2	17061.5	18968.2	19629.5	21311.6	21977.9	17492.5	32.2	27.2	29.7	80	0
2021-07-17	13132	10952.9	9769.9	8916.73	8311.86	7734.49	7986.58	9573.8	10586.1	12065	13263.2	14125.4	16328.3	15701.5	12411.6	11639.9	10644.3	10619.4	12590.3	13322.4	14378.8	14765.8	13820.5	10456.9	32.6	27.9	29.7	77	0
2021-07-18	8034.45	6973.52	6405.82	5987.66	5707.48	5465.26	6104.32	7797.71	8318.02	9102.14	10146.1	11091.4	11800.4	11880.7	11074.7	10656.8	10974.5	11363.2	12433.3	12603.6	12917.7	15201.2	15508.5	11816.4	32.5	25.2	29.1	81	2.6
2021-07-19	8299.43	6715.07	6018.22	5695.93	5366.61	5266.87	6109.68	8072.93	8772.65	9524.6	9438.25	10119.6	11883.1	13517.7	12468.9	12117	12022.1	12525	13744.7	15267.9	15282.7	17307.9	17324	13340.3	34.6	25.8	30	76	1.3
2021-07-20	9011.19	7444.93	6560.67	6119.52	5776.57	5601.62	6463.43	8538.75	9535.23	10404.9	11308.6	12631.4	14012.6	13407	11571.9	9540.07	9542.68	10007.9	10722.5	11774.8	12492.3	14175.5	13484.5	9705.65	34.4	27.5	29.9	77	0
2021-07-21	7075.21	5671.76	5180.31	4969.01	4690.59	4608.64	5320.18	7191.91	7689.02	8242.87	8471.79	9018.7	9995.53	8455.93	7280.93	7498.84	7953.9	8374.4	9717.09	11457.3	11510.8	11537.6	10021.6	7354.81	36.4	27.8	31.6	67	0
2021-07-22	5460.49	4431.61	4207.92	4263.65	3978.2	4097.82	4434.21	6184.66	7313.61	7654.78	7827.67	8651.54	9915.75	8643.82	7129.69	7146.55	7718.51	8029.22	9199.84	10486	11168.6	12627	12281.2	8733.78	33.8	25.4	28.7	81	18
2021-07-23	6087.45	5017.29	4522.16	4200.62	4128.69	4113.97	4921.76	7015.84	7843.38	8733.47	9187.93	10204.6	11758.7	11777.2	10447	10972.5	10803.9	10952.3	11536.9	12584.1	13338.7	14602.9	15486.8	11594.5	29.5	26.1	27.7	78	0.5
2021-07-24	8086.83	6444.45	5679.49	5181.22	4892.35	4823.06	5532.24	7484.22	8587.28	9490.52	10827.8	12296.1	14513.5	14779.7	14163.9	13623.1	13417.9	13593.9	13799.3	14572.6	15576.9	17621.4	18215.8	14465.8	27.7	24.6	25.8	93	67.6
2021-07-25	10047	8016.55	6947.09	6329.72	5967.36	5770.5	6239.09	8052.52	9367.09	10975.1	13199	15357.2	17809.8	18325.2	16849.3	15818.6	15597.5	15069.2	15562.1	15965.2	16979.5	19215.8	19891.1	15240.1	27.5	23.7	25.2	96	57.2
2021-07-26	11095.9	8837.81	7741.43	7204.64	6726.45	6380.38	6754.15	8730.64	9663.76	10558.4	11817.7	13171.9	15003	15560	14522.3	14950.6	14734	14091.8	15305.1	16641.9	18466.7	20194	19975.3	15084.3	25.7	23.6	24.5	98	3.9
2021-07-27	10936.5	9100.66	8180.05	7636.6	7162.9	6668.18	7070.6	9077.05	9877.03	10797.6	12055.1	14290.1	17486.1	17505.3	15901.9	16139.9	15719.6	15665.9	16768.9	17844.7	16772.3	16886.2	15769.5	12236.7	27.4	24.1	25.2	94	5.3
2021-07-28	9122.61	7488.27	6824.92	6276.43	6007.23	5838.4	6517.46	8353.39	9040.77	9822.6	10384.3	11443.7	13323.2	12785.4	10936.1	10102.4	10559.9	10873.3	11716.3	13089.5	14222.1	16236.5	16200.8	12007.6	30.9	24.7	26.5	90	0.3
2021-07-29	8574.59	7098.91	6365.62	5905.82	5512.26	5284.04	5838.72	7814.45	7953.41	8713.67	9049.41	9446.12	10469.6	9137.17	8570.32	8617.06	8717.69	9185.59	10082	10894.6	11813.1	13089.6	13095.6	9628.2	33	25.1	28.3	81	0
2021-07-30	6930.75	5578.04	5007.21	4739.86	4510.07	4501.44	5360.73	7525.48	8329.36	9260.49	10159.2	11556.9	14056.9	14083.4	12899	13052.6	13255.5	13140	13965.7	15195.8	16156	18076.7	18639.8	14366.7	34.3	25.5	29.3	75	0
2021-07-31	9835.27	7867.21	6947.42	6281.1	5842.54	5718.86	6237.09	8101.66	9306.27	11371.7	12859.8	15685.2	18826.5	20034.5	18383.7	17955	18007.8	17690.9	18712.3	19947.6	20973.6	23600.6	23750.4	18553.5	35.8	26.2	30.3	72	0
2021-08-01	13254.6	10780.7	9406.2	8447.82	7576.33	7024.85	7378.2	8993.36	10104	11935.8	13140.3	14737.3	16534.8	16674.1	15852.8	15017.1	15026.5	14564.8	14780.6	15305.1	16364.2	18081.9	18732.9	15181.2	36	23.1	30.3	71	26.5
2021-08-02	10564	8445.39	7386.61	6560.49	6126.8	5903.54	6394.51	8401.96	8872.93	10194.5	11132.6	12814.4	14837.4	15073.9	14151.9	13603.1	13287.4	13480.8	13655.4	14186.4	15126	16942.4	17562.6	13874.2	35.6	27.8	31.9	61	0
2021-08-03	9941.05	8177.79	7142.19	6472.43	6074.81	5724.73	6311.9	8116.37	8900.78	10063.6	11304.9	12764.7	15186	15849.8	12964.7	12432.4	12014.6	11635.5	12896	14548	16182.6	17049.1	15810.5	11795.2	33.9	28	30.9	63	0
2021-08-04	8956.65	7495.35	6598.85	6274.82	5890.19	5716.35	6323.11	8109.75	9586.65	10874.7	11975.2	14303.1	17560.9	18282.2	16514.8	16266.9	16471.1	15981.7	16455.8	17704.2	18712.6	20582.8	20231.9	15919.9	31.3	27.8	29.5	75	0
2021-08-05	11108.3	9239.72	8398.26	7786.62	7147.32	6848.79	7090.38	8903.77	10201.4	12438.6	13880	17185.1	20987.6	21511.3	19668.4	18936	17503.6	17527.3	18103.8	17706.2	17188.9	17590.6	15330.6	11411.3	31	26.2	28.5	82	1.8
2021-08-06	8063.72	6905.17	6290.03	5988.79	5707.67	5613.9	6277.29	8045.22	8842.72	10447.3	11447.4	13382.2	17009.7	17831.2	16554	16116.6	15726.3	15640.5	15922.7	17085.3	18566.3	19819.4	19545.9	15783	30.8	24.7	26.9	87	12.3
2021-08-07	11462.4	9450.69	8467.52	7799.22	7180.94	6874.2	7009.34	8598.52	9732.03	11912.8	14039.8	17205.7	20592.3	21111.1	19530.5	18663.6	17852.1	17130.7	16702.1	17828.2	18251.9	19742.2	19555.6	15433.4	34.5	25.8	29.4	79	0.1
2021-08-08	11482.8	9363.24	8250.61	7743.31	7101.02	6684.97	6980.43	8247.5	9667.03	11893.5	13744.2	16413.5	19926.1	19124.4	17998.2	17001	14830	13951	13040.4	12668	13888.4	14111	12900.8	9851.51	35.1	27.3	31	67	0
2021-08-09	7369.4	6308.59	5860.69	5425.68	5165.65	5087.86	5891.24	7710.44	8576.07	9333.84	10382.7	12240.3	15975.7	16791.6	15175.6	15431.3	15213	14983	15136.9	16435.1	17965.8	19637.8	18986.7	14507.4	34.2	26.7	29.8	75	0.2
2021-08-10	10799.7	8834.42	7843.45	7175.44	6746.07	6472.95	6766.54	8299.01	9437.26	11017	13089	15298.5	19256.4	19250.5	18527.1	17763.7	16989.4	16427.1	16385.3	17479.5	18367.1	18984.8	18378.7	14254.5	33.2	26.8	29.6	79	0
2021-08-11	10674.5	8804.58	7950.38	7211.98	6784.35	6506.55	6873.61	8564.92	9658.46	11754	12881.9	15890	19131.7	18866.2	16518.3	15034.5	14089.8	13790	14991	16627.6	18047.5	17771.1	14498.5	10752.1	32.9	25.8	28.6	82	0.7
2021-08-12	7976.47	6719.82	6178.27	5814.31	5538.16	5433.33	5994.99	8009.93	8867.54	9989.42	11202.5	12684.4	15477.6	16020.8	14766.3	14716.7	13501.5	13122	13568.6	14476.8	15666.2	16425.9	16192.1	12480.9	31	24.7	27.6	86	3
2021-08-13	8858.53	7467.41	6640.93	6142.67	5820.89	5562.91	6040.75	7773.6	8721.29	9701.16	10523.2	11836.2	15370	15935.8	14147.9	14232.9	13728	13399.2	13469.6	14664.1	15263.1	16213.8	16180.4	12704.8	30.3	24.3	26.4	94	40.7
2021-08-14	9454.39	7594.37	6823.3	6196.75	5817.13	5740.24	6077.2	7751.45	8794.11	10050.1	11270.1	12946.6	14646.6	15112.3	14122	13913	13522.2	13047.5	13266.9	13494.4	14339.2	15162.3	15182.4	12321.6	32.9	25.3	28.1	86	0.3
2021-08-15	8920.84	7320.45	6459.95	5925.35	5583.28	5404.38	5887.77	7411.51	8580.45	9402.5	10801.9	12503.4	14447.8	14712.2	13848.5	13397.1	12620.4	12558.7	12926.4	13840.9	15131	16403.9	16444.2	12609.5	34.9	25.8	30	75	0
2021-08-16	9116.71	7331.52	6703.33	6143.53	5768.67	5531.74	6093.77	7997.65	8792.84	9758.7	11080.8	13120.1	15693.9	16111.7	14434.4	14428.1	14132	13951	14241.3	15172.8	16407.5	17212.4	16855.9	13389.8	33.6	26.6	29.6	77	0.7
2021-08-17	9562.39	7905.7	7025.57	6423.85	6029.39	5950.01	6228.68	7835.02	8437.83	9206.64	9222.71	9751.8	11088.8	10116.7	9149.66	9323.44	9561.39	10166.1	11554.5	13074.6	14282.6	15453.7	14452.2	10639.4	31.3	25.4	27.7	82	5.1
2021-08-18	7848.34	6561	5860.63	5520.66	5236.83	5124.44	5958.19	7725.01	8564.13	9117.13	9684.53	10545.1	12356.4	12231.4	10993.7	10202.7	10425.2	10571.4	11258.5	12699.1	13560	14438.4	13739.1	10643.3	30.7	26.6	27.7	87	0
2021-08-19	7514.21	6210.78	5629.78	4632.65	4774.95	4673.49	5248.38	7028.85	8390.53	8342.85	8565.84	9007.93	10549	8672.24	7697.79	7307.24	8273.97	8642.25	9957.89	11013	12033	12344.9	11339.6	8510.33	34	25.8	28.9	82	0
2021-08-20	5921.85	4989.68	4561.13	4355.02	4243.1	4310.03	5051.15	7317.71	8187.79	8118.13	8560.58	10039.8	11220.4	10621.7	9561.3	9929.43	10224.9	10232	10958.4	11891.5	13468.1	14523.1	13453.3	10216.7	33.9	26.5	29.4	78	0
2021-08-21	7078.08	5716.9	5112.66	4705.02	4520.4	4488.02	5307.14	7281.18	8208.16	8857.31	9959.51	11034.4	12253.2	11425.4	10159.2	10467.1	10418.6	10402.6	11055.6	12636.7	14016.6	14765.4	14591.9	11056.3	33.6	26.2	29.4	76	0
2021-08-22	7767.45	6189.93	5578.92	5086.54	4905.31	4851.54	5494.3	7278.39	8504.15	10026.9	10892.9	13022.2	14736.4	14256.4	13284.1	13596.7	13558	13114.8	12588.6	13193.8	14671.3	15386	14745.5	11009.5	31.1	24.2	26.1	92	10.5
2021-08-23	7965.02	6516.34	5708.39	5355.04	5102.38	5015.85	5802.61	7858.79	8524.52	9030.6	9767.26	10926	13002.1	12734.1	11725.5	11856	11137.2	11038.8	11222.7	11116.6	12091.5	12351	11102.3	7748.22	33.4	24.8	28.2	79	0.4
2021-08-24	5743.1	4894.86	4720.8	4404.86	4289.05	4255.83	5224.45	7402.67	7664.28	8155.96	8887.82	9860.09	11280.6	10276.3	8900.17	9126.4	9443.38	9713.34	10012.7	10863.1	12237.2	12667.9	12244.5	8950.66	32.7	26.1	29.2	69	0
2021-08-25	6330.12	5201.42	4678.92	4437.12	4266.62	4222.8	5212.07	7565.84	8150.35	8308.71	8601.15	9504.43	10470.3	9436.91	8312.34	8951.15	9111.85	9513.96	9906.51	11479.9	12768.8	13275.9	12471.9	9147.23	32.8	25.9	29	65	0
2021-08-26	6430.1	5289.16	4834.01	4517.77	4268.77	4380.66	5300.07	7898.72	8263.96	8359.19	9137.45	10190.5	11525.1	10320.1	9401.54	9586.64	9870.05	10145.7	10567.4	11631.8	13280.6	14031.1	13344.8	9949.54	32.5	27.2	30	62	0
2021-08-27	6844.31	5722.47	5112.43	4717	4536.58	4585.82	5364.96	7786.64	8465.82	8589.11	9282.08	10170.5	11863.8	10796.8	9631.73	10156.2	10424.4	10635.1	11530.3	12878.4	13808.3	13511.4	12274.7	9014.2	35	26.2	30.7	57	0
2021-08-28	6386.57	5191.55	4684.16	4460.34	4344.7	4312.31	5204.6	7374.88	8225.97	8687.6	9350.63	9718.26	11252.4	10042.8	8927.98	9157.97	9277.3	9699.7	10663.6	12236.4	13251.6	14080.5	13589.4	9746.94	35.8	27.8	31.4	60	0
2021-08-29	6914.02	5695.38	4967.5	4630.05	4516.6	4408.34	5309.47	7480.23	8589.92	9519.25	9524.3	9778.66	11280.9	10116.8	9116.9	9343.9	9467.12	9923.34	10480	11978	13213.8	13816.1	13100.9	9634.61	33.4	27	29.5	79	3.2
2021-08-30	6713.65	5352.19	4912.61	4585.36	4412.52	4416.99	5238.27	7530.32	8439.72	8509.24	8960.03	9982.91	10960.1	9333.36	8038.83	8564.17	8653.07	9075.24	10394.7	11450.8	13065.6	13471.4	12923.8	9452	33.3	24.5	28.9	84	49
2021-08-31	5729.13	4721.24	4283.98	4016.61	3927.73	3904.41	4604.54	6776.49	7275.32	7191.21	7767.77	8412.59	9448.33	7859.85	6898.71	7086.24	7113.66	8209.05	10086.6	12139.3	13079	13622.7	12625	8446.37	32.2	25.9	28.5	83	5
2021-09-01	5807.6	4769.71	4371.58	4477.31	3969.28	4102.76	5409.68	8158.12	8280.16	8489.25	9120.02	9574.26	10920.7	9674.04	8673.36	9052.76	9209.78	9088.61	10161.4	12051.8	13784.4	14625	13711.7	9384.39	32.1	25.5	27.8	80	1.7
2021-09-02	6121.2	5043.21	4534.12	4258.82	4154.5	4316.12	5872.14	8803.42	8495.79	8768.69	9252.44	9808.47	11437	10307.3	9307.49	9229.2	10028.9	10028.7	11216.8	13452.6	14914.1	15658.9	14150.3	9464.81	33.2	26	28.8	72	0
2021-09-03	6598.19	5370.45	4859.62	4604.6	4422.18	4709.26	6039.33	9086.5	8847.45	8516.84	9096.26	9933.78	11525	10375.3	8568.52	8672.03	8914.88	8769.67	11378	13917.9	14466.6	14257.9	12252.4	8599.79	32.3	25.8	28.2	76	0
2021-09-04	5978.56	5035.52	4198.9	4285.9	4074.9	4216.07	5180.21	7735.98	8708.94	8551.01	8748.36	9372.24	10022.2	8151.33	7290.28	7145.36	7664.52	8333.29	10304.3	11799.2	11786.9	11689.1	10562.5	7357.89	32.4	25	28	79	8.2
2021-09-05	5383.8	4554.49	3967.32	3744.24	3852.6	4434.16	5139.03	7350.35	8449.55	8703.22	8572.28	9215.5	9950.24	8506.04	7493.28	7502.17	7813.23	8391.99	10298.6	12314.3	13365.7	14212.7	11920.9	7577.02	32.2	24.8	27.4	82	1.1
2021-09-06	5329.15	4540.31	4144.25	4022.5	4010.27	4188.9	5676.3	8768.26	8087.95	7588.57	7900.09	8494.62	9634.96	7684.36	6848.8	6707.84	7006.53	7420.6	9334.67	11398.8	12276.9	12683.8	11239.8	7427.92	32.4	25.9	28.5	75	0.9
2021-09-07	5237.58	4574.77	4193.9	4013.13	3942.18	4160.03	5785.57	8707.8	8087.39	7661.76	7937.65	8637.04	10119	8231.71	7377.31	7506.76	7647.42	7976	9671.07	12197.9	12854.3	13806.5	12153.2	7926.44	30.5	26.8	28.2	83	0.1
2021-09-08	5202.67	4395.45	4082.47	3884.87	3914.73	4002.9	5498.48	8201.04	7602.78	7430.14	7108.86	8332.82	9489.76	8062.62	7414.49	7115.34	7363.96	7795.6	9479.85	13279.9	14413.1	14874.2	12943.6	8533.31	33.5	25.5	28.8	79	0
2021-09-09	5856.33	5074.06	4622.55	4257.85	4408.76	4660.71	6157.06	9083.05	8723.97	8258.06	8517.31	9648.39	11327.3	9862.74	9080.53	8710.2	8975.32	9275.67	10915.6	13652.5	14617	15286.5	13791	9037.69	33.3	26.5	28.9	81	0.4
2021-09-10	6300.75	5368.85	4955.43	4610.36	4585.85	4738.76	6350.82	9027.73	8482.86	8710.81	9114.12	10574.5	11982.3	10732.9	9751.09	9847.64	10318.3	11631.2	11883.6	14519.1	15085.5	15653.1	14559.9	10380.3	33.8	26.2	29.1	78	0
2021-09-11	7045.71	5702.41	5145.21	4807.39	4560.81	4794.65	5625.49	7722.76	9014.24	9350.56	10266.8	11261.2	12748	12158.3	11191.9	11690	11635.3	11923	13167.1	15802	16516.1	16914.1	15975.2	11703.7	33.7	26.4	29.8	72	0
2021-09-12	8005.38	6765.4	6225.04	5836.88	5637.03	5654.73	6125.12	8183.01	9648.63	10421.9	11263.6	12510.6	14768.2	14766	13581.2	13587.2	12994.5	13465.1	14701.2	17940.3	19368.6	18919.8	15740.7	10617.1	32.4	25.5	28	80	17.3
2021-09-13	7293.46	6123.43	5928.94	5638.13	5468.55	5420.71	6490.75	9625.36	9248.17	8935.41	9723.72	10284.8	11399.3	11045.6	10041.6	10361.5	10362.7	10988.8	12323.8	15469.3	16302.4	16392.1	14974.4	9915.42	33.4	25.4	28.1	79	0
2021-09-14	6576.75	5699.43	5264.11	4883.59	4834.68	4943.52	6169.03	8879.89	8502.89	8342.5	9166.97	9959.74	11297	11238.4	9756.98	10091.1	10412.4	10509.3	12239.2	15435.8	15310.7	15610.2	13461.2	9363.13	28.3	23.3	25.1	64	8
2021-09-15	6820.41	5839.05	5226.23	4844.58	4604.12	4538.2	6257.79	9167.41	8851.14	9059.48	8875.21	9368.74	10345.1	8962.28	8348.28	8650.8	8731.84	9311.07	10882.4	13768.5	13902.2	14150.9	12521.6	8451.37	29	22.1	25	60	0
2021-09-16	6430.93	5434.96	5177.57	4752.58	4862.69	5029.99	6369.39	9777.1	8911.31	8713.71	9004.52	9516.53	10158.4	8348.59	7488.06	7636.27	7770.9	8830.87	10499.9	12908.9	13160.7	13588.6	11593.5	7902.45	29.9	21.3	25.8	57	0
2021-09-17	5448.35	4521.24	4387.58	4213.77	4136.91	4258.67	5554.18	8667.73	8156.86	7955.07	8201.7	9216.01	10319.3	8204.21	7509.28	7420.18	7876.7	7755.04	9567.23	12590.6	13101.6	13629.7	12252.2	7666.95	29.6	22.3	26.1	44	0
2021-09-18	5261.91	4444.26	4177.89	3992.64	3841.25	4060.57	5362.7	8066.25	7844.91	7344.05	7368.62	8337.23	9386.71	7767.5	7198.36	7488.74	7865.79	8056.54	10246.3	12571.6	12581.7	12328.3	10739.5	7699.99	30	23.9	26.7	48	0
2021-09-19	4942.21	4196.67	3912.3	3827.93	3733.14	3696.23	4473.28	6854.38	8602.97	9055.68	9112.3	10191.8	9918.52	7824.8	6966.36	7267.58	8162.65	9288.22	10725.2	12443.1	12306.9	11858	10153.7	7243.02	29.9	25	27	60	0
2021-09-20	5165.9	4337.98	4045.29	3866.55	3735.24	3812.28	4491.25	7436.72	8799.79	9525.74	9808.66	9878.14	10489.8	9000.54	8186.74	8754.88	8968.51	8784.2	9738.71	12337.2	12107.5	12958.7	12202.4	8673.19	30.1	24.2	26.7	71	0
2021-09-21	5431.86	4468.82	4143.51	3880.52	3805.25	3540.94	4589.14	6963.73	8155	7835.94	8634.28	9440.44	8992.12	7371.79	7124.89	8011.3	8341.82	8439.61	9765.02	12214.3	13155.8	13943.4	13337	8328.97	32.2	25	28.1	68	0
2021-09-22	5616.13	4800.34	4388.53	4138.36	4108.59	4370.08	6182.03	9449.06	8645.63	8147.9	8589.46	9368.48	10383.7	8524.15	7888.97	7758.5	8231.2	8197.25	10683.8	13403.8	13546.7	14004.2	11546.4	7359.1	33.6	25.8	28.7	70	0
2021-09-23	5483.14	4865.07	4516.84	4268.16	4278.72	4564.34	5859.04	9540.79	8753.89	8274.39	8608.57	9064.12	10091	7830.38	7073.22	7176.75	7546.83	8548.91	11029.9	12906.2	12948	12471.9	9754.58	6435.66	32.6	26	28.7	78	0
2021-09-24	4913.38	4399.41	4167.26	4066.97	4164.28	4386.26	5771.14	9377.17	8849.29	8637.29	8775.24	9327.58	10073	7905.82	7236.45	7097.61	7582.57	8776.48	11419.6	12811.4	12722.7	12389.6	10579.1	7127.11	33	24.5	27.6	87	74.2
2021-09-25	4861.35	4201.65	3884.15	3692	3664.64	4010.03	4708.38	7278.6	8168.1	8639.67	8797.15	9234.31	10182	7917.28	7462.31	7722.46	7555.61	9243.96	10726.7	12390.6	13044.5	13157	10410.7	6799.98	27.4	24.2	25.4	92	5.9
2021-09-26	4716.67	4173.19	3831.94	3758.04	3734.59	4067.49	5432.86	9288.16	8804.9	8742.56	8583.27	9333.05	10134.4	7856.67	7157.12	7516.73	7702.07	8343.74	10652.6	12601.6	12459	12486.7	10213.1	6987.77	30	24.4	26.6	82	0
2021-09-27	4899.9	4304.36	4094.95	3956.83	3991.29	4331.43	6190.52	9514.99	9152.23	8606.25	8599	9275.97	10469.9	8715.52	7646.89	7539.04	7804.16	8442.33	10381.6	12422.4	13528.3	14198.5	12160	7689.4	31.6	24.4	27.7	63	0
2021-09-28	5415.51	4562.97	4314.58	4097.82	4050.42	4286.64	6001.12	9154.46	9182.27	8543.7	8351.14	8740.86	10135.8	8150.95	7219.16	7182.54	7416.44	7753.34	10203.2	13213.9	13048	13343.8	11707.5	7478.84	30.4	24.9	27.6	52	0
2021-09-29	5383.45	4605.26	4216.09	4075.28	4014.37	4421.57	6123.44	9557.47	9030.76	8254.77	8076.72	9016.8	9947.84	7997.08	7095.41	7366.99	7672.54	8120.17	10245.7	13136.6	13021.9	13482.4	11809.8	7450.99	29.9	23.7	26.8	53	0
2021-09-30	5351.59	4588.92	4268.33	4141.14	4059.85	4308.02	6063.47	9636.95	9083.84	8298.93	8305.11	9291.45	10406.7	8757.88	7695.75	7687.52	7726.5	8312.13	10843.8	13121.5	13229.5	13671.5	13223.6	8850.22	28.8	21.8	25.5	46	0
2021-10-01	6038.99	4887.38	4538.6	4288.74	4066.31	4338.03	5178.82	8080.26	9830.52	10008.6	9557.11	9732.62	10446.1	8902.27	7765.96	7738.6	7872.98	8732.45	11248.5	12718	12646.4	13043.6	12051.6	8530.68	28.8	22.2	25.1	49	0
2021-10-02	5988.76	4728.49	4323.38	4201.72	4103.27	4318.34	5165.11	7959.37	9490.07	9537.56	9372.51	9787.43	9976.96	8655.43	7794.87	7695.87	7843.27	9294.45	11663.9	12843	12950.4	13112.3	11811.2	8248.96	29.7	21.9	25.5	62	0
2021-10-03	5968.3	4812.17	4419.03	4116.62	4101.97	4231.88	4889.57	7564.88	9541.82	10180	10466.7	10910.8	11194.3	9138.07	7918.33	7890.75	8121.5	9493.07	12195.5	13259.4	12722.1	12396.5	11041.2	7631.89	30.6	21.9	25.5	69	0
2021-10-04	5447.66	4584.76	4245.4	4110.52	3953.78	4207.85	4911.8	7384.33	9573.86	10059.6	10365.1	10775.7	11216.9	9448.94	8027.29	7936.67	8870.18	10329.4	13122.8	13478.8	12785.9	12050.6	10207.1	7313.99	29.9	22.5	25.8	70	0
2021-10-05	5431.25	4409.67	4202.44	4141.44	4051.38	4044.03	4726.81	7109.24	9461.74	10382.9	10577.5	11356.1	11951	9766.82	8599.93	8553.75	8856.97	10093.6	13686.6	14464.7	13421.8	13059.2	10886.1	7857.08	30.3	22.7	26	68	0
2021-10-06	5570.06	4720.84	4345.34	4180.76	4167.93	4400.76	4946.23	7513.72	9665.64	10727.5	11001.8	11593.2	12200.1	10301.5	9000.24	8550.51	8899.02	10895.8	13893.4	14805.1	14409.7	13950	11895.1	8177.38	30.1	22.8	26.4	67	0
2021-10-07	5799.7	4753.11	4391.39	4311.21	4212.49	4311.9	5237.59	8404.56	9952.79	11075	10812	10776.1	12111.7	10126.2	8744.19	8433.86	8788.96	9701.54	12902.6	15249.8	15883.5	16860.7	13844.7	8614.18	30.2	24.1	26.8	64	0
2021-10-08	5870.98	5035.89	4531.42	4270.83	4257.16	4645.6	6622.68	10757.2	9984.47	9486.99	9141.07	9694.43	10978.7	8774.16	7765.19	7525.25	7792.27	8498.55	12152.4	14081.1	13962.6	14643.1	11946.7	7664.06	30.5	24	27.2	63	0
2021-10-09	5549.16	4657.62	4372.83	4277.05	4308.45	4475.41	6042.23	10467.7	10185.5	9314.66	9424.38	10245	11250.6	8764.23	7909.21	7730.43	8314.86	9202.22	13261	14531.2	14089.8	13774	11851.2	7967.27	30.8	22.9	26.9	64	0
2021-10-10	5800.56	4900.77	4685.07	4465.31	4248.39	4558.21	5510.4	8188.16	10520.3	11115.2	10463.1	10836.7	11571.9	9835.74	8691.07	8629	8536.93	9508.44	12739	14560.8	15965	16215.5	13360.7	8470.18	29.4	23.6	26.7	49	0
2021-10-11	6032.43	5132.23	4704.11	4532.06	4533.56	4710.33	6710.8	11255.4	10664.1	9566.47	9232.2	9845.83	10658.6	8613.72	7628.19	7168.49	7459.85	8142.16	11905.7	13957	14089.2	15021.1	12355.3	8102.69	29	21.6	25.5	48	0
2021-10-12	5919.92	4988.85	4666.14	4449.55	4455.48	4746.28	6486.46	11211.3	10424.8	9771.43	9307.76	9762.37	10777	8621.36	7576.12	7352.3	7381.9	8480.13	13028.4	14567.8	14854.5	15642	12317.7	7817.19	29.7	21.6	25.4	59	0
2021-10-13	5805.56	4986.65	4576.94	4425.18	4418.88	4701.49	6463.74	10726.3	10091.9	9477.72	9087.81	9438.19	10561.1	8583.15	7526.38	7496.63	7604.82	8838.18	12599.5	14086.8	14509.6	15416.6	12306	7856.85	29.7	21.6	25.2	71	0
2021-10-14	5609.47	4844.08	4424.67	4218.84	4104.64	4419.13	6112.88	10554.5	10102.9	9557.91	9122.65	9223.45	10621.4	8492.36	7593.76	7347.45	7565.73	8573.43	12302.3	13871.4	14071	14927.8	12386.3	7831.44	30.6	22.6	26	74	0
2021-10-15	5633.86	4816.33	4463.8	4233.13	4272.29	4439.42	6226.77	10536	9791.1	8938.79	8902.34	9444.26	10247.1	8325.53	7383.36	7239.88	7478.91	8566.19	12786.9	13981.3	14153	14138.7	12737	8601.54	30.2	23.5	26.3	76	0
2021-10-16	6045.28	5074.01	4511.03	4434.59	4311.61	4553.69	5374.83	8684.82	10662	10642.3	10129.3	10608.1	11036.4	9470.38	8382.76	8151.74	8346.87	9479.84	13286.8	14522.2	14620	15100.3	13207.8	8856.48	30.4	23.6	26.3	73	0
2021-10-17	5921.93	4927.27	4635.04	4299.18	4268.39	4508.18	5275.51	8249.61	10455	10783.7	10009.3	10494.3	10728	9413.9	8323.26	7954.13	8298.89	9599.63	13792.6	15920.8	17304.7	17672.9	13450.7	8383.89	28.1	23.8	25.6	71	0
2021-10-18	6014.37	5084.69	4693.43	4580.07	4500.34	4847.2	6653.1	11641.9	10774.5	9513.62	9402.16	9631.01	10666.9	8810.62	7885.51	7788.26	7963.46	9030.33	13622.1	14862.6	14881.4	15657.2	12467.2	8154.36	25.7	20.5	23.2	47	0
2021-10-19	5869.41	5089.51	4688.43	4548.48	4397.07	4661.78	6550.02	11608.8	10852.3	10577.1	9973.76	10698.4	11550.2	9571.42	8469.35	8481.55	8539.65	10137.6	15225.7	16383.1	16980.1	17238.8	13829.4	8975.05	29.4	20.9	24.7	66	0
2021-10-20	6453.49	5352.79	5043.18	4806.03	4784.58	5016.89	6831.82	11817.7	11662.5	10544.5	10760	11200.3	12479.4	10579.1	9321.6	8791.25	8691.65	9998.94	15002.7	16639.5	17662.9	18041.8	14825.7	9575.9	29.8	20.9	24.9	67	0
2021-10-21	6793.51	5766.05	5387.86	5129.59	5143.05	5288.47	7439.4	12877.1	11897.3	10746.9	9878.48	10592.3	11498.3	9321.86	8137.88	8081.76	8311.76	9246.88	14436.5	16098.8	17146.4	17620.2	14619.7	9440.68	30.1	21.6	25	65	0
2021-10-22	6625.28	5684.54	5244.94	5010.15	4933.19	5196.48	6946.94	12661.9	11979.5	10604.8	10272.1	10791.2	11657.7	9831.92	8648.96	8406.75	8683.68	9787.46	14898.1	15942.4	16771.7	17595.8	15569.1	9990.67	30.4	20.9	25.2	66	0
2021-10-23	7052.7	5832.08	5185.39	5012.53	5032.18	5217.34	6366.48	9921.55	11955.1	11770.1	10930.9	10785.3	12022.9	10083.9	8917.62	8655.12	9005.77	10384.5	14619.4	15838.5	16491.6	17048.1	14531	9843.39	30.5	22.4	26	70	0
2021-10-24	7024.08	5865.44	5369.16	5275.37	5139.31	5383.1	6515.72	9572.76	11830.4	11837.7	10881.8	11096.2	12097.9	10603.8	9536.83	9371.36	9743.86	11260.6	15980.3	17137.2	18755.8	18858.1	14488.8	9082.65	30	22.4	25.8	67	0
2021-10-25	6675.54	5894.62	5416.12	5227.84	5167.25	5567.9	7339.35	13005.5	12018.8	10811.7	10381.4	10922.2	12089.4	9848.16	8552.95	8293.99	8564.26	9862.2	15134.8	15328.3	15146.7	16677.1	13392.2	8807.51	30.2	22.4	25.6	72	0
2021-10-26	6489.11	5750.35	5356.19	5068.76	5072.68	5337.88	7071.12	12178.1	11878.4	10654.9	10066.6	10914.6	11853	9633.18	8438.17	8115.18	8674.43	9747.12	14875.6	15655.8	16227.7	16898.8	13654.5	8979.37	27.3	21.8	24.6	74	3.6
2021-10-27	6476.01	5647.56	5389.74	5189.28	5104.3	5340.33	7239.19	12576.4	12132.9	10725.3	10070.1	10502.3	11809.2	9443.99	8369.86	8096.04	8378.37	10003.1	14772.6	15368.2	15748.8	15997.7	12742.8	8773.9	27.8	22	24.5	80	0.9
2021-10-28	6456	5497.38	5142.75	4946.89	4926.49	5126.45	6944.28	12231.1	11613.3	10535.1	10165.8	10908.8	11430.6	9773.1	8534.38	8303.89	8683.88	10135.5	14943.9	15519.1	16007.6	16667.3	13524.6	8878.08	30.8	22.7	26	68	0
2021-10-29	6551.78	5784.06	5234.81	5093.04	5141.16	5371.97	7276.5	12163.5	11782.8	10689.9	10164.4	10474.6	12087.6	9745.21	8512.6	8539.69	8662.3	10079.8	14684.7	15145.7	15856.4	16750.2	14803	9837.44	27.9	24.1	25.7	73	0
2021-10-30	6939.79	5844.39	5325.02	5127.92	5074.96	5286.66	6252.88	9809.71	12086.7	12127	11169	11559.9	12387.4	10290.2	9301.78	9110.93	9538.67	10647.2	15075.9	15389.1	15313.2	15906.2	14217.7	9562.89	26.1	20.7	23	93	14.9
2021-10-31	6836.92	5682.15	5427.6	5088.05	4996.93	5133.68	5877.65	8937.96	11770.3	12644	11855.4	11609.9	12470	10718.8	9438.38	9733.66	9938.8	11670	15995.5	17134.4	17850	17871.4	14177.7	9372.52	24	16.8	20	69	9.2
2021-11-01	6887.33	5849.31	5480.8	5238.98	5194.28	5321.99	7057.63	11662	12023.4	11057.6	10774.3	10802	12074.1	9855.39	8651.17	8589.65	9280.31	10979.4	16084.5	15727	16026.2	16194.7	13294.5	8838.5	23.3	15.5	19.6	53	0
2021-11-02	6753.44	5886.49	5412.64	5231.23	5328.87	5517.97	7158.3	12010.1	11810.8	10972.4	10807.1	11300.1	12577.8	9841.29	8766.09	8607.71	9056.35	10380.6	15210.2	15758.8	16181.7	16783.3	13716.8	9489.25	25.7	16	20.6	63	0
2021-11-03	7271.07	6388.57	5879.49	5579.06	5628.15	6014.23	7430.38	12430.3	12112.4	11229.1	10527.5	11172.7	12241.6	10040.2	8946.34	8834.42	9030.47	10283.2	15264.8	15243.6	15690.2	16253.6	13085	8504.62	28.4	19.6	22.7	69	0
2021-11-04	6466.63	5756.87	5334.36	5128.26	5145.9	5329.2	6922.02	11464.5	11477.3	10700.9	10110.6	10695.2	11797.8	9702.78	8385.44	8685.4	8673.78	10069.7	15251.5	15280.6	15753.7	16272	13009.2	8751.26	26	20.6	23.2	64	0
2021-11-05	6718.25	5897.47	5553.12	5435.02	5332.25	5528.76	7433.36	11662.9	11378.5	11111.9	10865.5	11269.3	12433.5	10088.7	9062.78	9085.51	9676.32	11382.2	15717.6	15850.4	15732.5	15538.6	13332.7	9211.46	25	18.9	22	56	0.2
2021-11-06	6816.36	5924.33	5512.54	5353.87	5242.59	5438.72	6369.97	8773.58	11590.2	12290.8	12333.2	12638.1	13279.2	11219.5	10062.7	9993.33	10693.4	13472.3	16710.2	16476.5	16640.6	15675.3	13147.3	9320.2	26.7	19.5	23	50	0
2021-11-07	7272.63	6485.62	5985.13	5946.78	5908.61	6112.39	6893.74	9031.25	12335.8	14053.4	13972.4	14576.7	15417.9	13061.9	11378.5	11268.6	12250.2	13634.9	18640	19158.9	19521.9	18843.3	14836.4	10001.4	25.8	20.1	22.9	66	0
2021-11-08	7886.59	7213.62	6746.86	6592.11	6638.65	6970.57	8461.85	13041.8	13082.8	13072.5	12448.5	13218.5	14307.3	11599	10440.5	10391.7	10531.1	12183.5	17499.7	17205.5	17408.6	17051.5	13728.5	9677.59	26.8	20.8	23.4	73	0
2021-11-09	7818.05	7095.65	6742.41	6448.23	6645.49	6734.17	8245.74	12627.6	12957	12287.1	12081.7	12447.2	13544	11161.5	9935.07	10071.6	10462.3	12001.3	17167.7	16971	17257.8	16970.7	13615.6	9433.9	29.1	22.3	25.1	78	0
2021-11-10	7484.73	6749.07	6368.2	6149.66	6148.82	6624.37	8323.83	12709.7	12849	11606	11326.5	12016.4	12965.3	10612.4	9622.72	9649.13	9897.19	11709.3	16824.1	16193.7	16850.4	16643.5	13433.3	9245.06	30.1	22.4	25.8	78	0
2021-11-11	7417.07	6768	6475.46	6126.6	6305.41	6806.68	8114.14	12509.3	12232.7	11479.3	10641.6	11423	12671.8	10298.5	9187.91	9085.85	9216.69	10881.2	16446.9	16248.2	16312.2	16269.5	12932	8912.35	25.6	17.1	19.8	80	26.8
2021-11-12	7129.53	6394.36	5910.84	5896.85	5769.82	6235.93	7651.85	12218.9	12165.6	11204.1	10922.5	11540.4	12705.8	10270.6	9125.42	9241.46	9553.11	11217.8	16225.2	16274.6	15989	16290.3	13885.6	9792.26	20.6	17	18.5	68	0
2021-11-13	7459.1	6674.94	6157.11	5873.6	6195.82	6513.09	7303.76	9841.06	12784.4	12642.1	11658.6	12091.9	12673.7	10699.2	9760.32	9420.71	9788.24	11636.1	15822.6	15470.5	15756.6	15594.6	13417.1	9594.21	26.5	17.7	21.7	71	0
2021-11-14	6891.31	5991.09	5578.46	5519.73	5448.79	5540.22	6286.26	8435.2	10523.3	10696.8	10503.7	11056	12323.8	9760.06	9231.73	9176.04	9325.12	11659.3	16159.2	15736.2	16885.5	16505.4	13489.9	9076.15	26.7	20.3	22.7	80	0
2021-11-15	5830.81	5140.04	4938.64	4845.91	5044.59	5283.19	6713.8	9606.21	9835.66	9011.09	8744.92	9300.64	10424.5	8580.72	7806.05	7871.48	8514.48	10280.4	13945.9	13307.5	14970.6	14734.5	11915.7	8757.07	27.3	19.9	23.2	69	0
2021-11-16	5723.33	5229.99	4850.06	4738.35	4706.09	5400.21	6729.4	9354.16	10073.4	9509.63	9267.06	10124.3	11405.2	9434.12	8544.02	8976.57	9388.1	11477.9	15365.9	14787	15439	15735.9	12956.8	9367.55	25.5	21.8	23.5	74	0.2
2021-11-17	5553.74	5842.98	5550.73	5526.47	5281.49	5575.9	7138.09	9999.91	10163.6	9646.02	8709.82	9650.3	10161.7	8254.42	8242.71	8959.44	8323.68	10568.6	14220	13708.3	15078.6	14758.4	12151	9069.93	24.2	16.5	19.3	78	10.5
2021-11-18	4854.96	4359.39	4204.06	4581.71	4544.17	5237.83	4984.15	8938.94	9644.18	9097.11	7637.26	9343.65	10265.8	8411.61	7609.18	8234.02	8648.55	10228.8	13351	13005.8	14298	13944.4	12281.9	9569.88	19.9	17.1	18.4	68	0
2021-11-19	7079.55	6369.46	6160.91	5948.49	6074.95	6340.11	7903.75	11725.1	11971	11597.2	10996.6	11746.4	13308.9	11045.4	10158.9	9781.59	10590.4	12486.9	16331.4	15415.8	15736.3	15136.7	13677.2	9955.98	25.7	17.7	21.2	72	0
2021-11-20	7227.07	6387.61	6098.31	5773.87	6235.7	6384.81	7147.97	9107.56	12047.7	12923.8	12739.3	12988.2	13823.9	11859.3	11001.1	10711.1	11207.3	13710	16994.4	15984.6	16378.8	16218	14473.4	10328.7	22.4	19.3	20.8	80	0.7
2021-11-21	7700.91	6840.42	6499.76	6250.33	6433.34	6527.55	7414.99	9374.65	12509.6	12723.7	12647.3	13110.5	13621	11721.2	10709.7	10693.4	11308.9	14209.8	18152.2	17839	18163.8	17442.6	13882.6	9250.24	24.1	19.9	21.8	87	0.2
2021-11-22	7252.46	6709.74	6207.6	6062.75	6340.62	6752.74	8395.26	12155.7	12449.4	12345	11668.9	12456.2	13216.2	10678.6	9847.95	10059.1	10485.3	12282.2	16478.5	16015.2	15999.1	15549.8	13161.7	9352.84	28.5	21.8	24.6	87	0.1
2021-11-23	7309.84	6642.29	6270.7	6077.86	6327.81	6829.37	8453.13	11827.5	12747.8	11962	11543.8	11871.1	12875.2	10599	9537.36	9712.83	9824.25	12069.8	16794	16301.7	16157.2	15815.1	12985.8	9049.2	25.7	18.9	22.2	80	16.5
2021-11-24	7204.08	6594.88	6222.36	5946.68	5973.33	6539.66	8310.49	12113.4	12438.2	11525.6	11285.7	11471.4	12598.1	10557.2	9362.29	9439.6	9710.13	11993	16277	15767.9	15787.1	15690.7	12831.9	8832.32	18.9	13.5	15.3	89	19.8
2021-11-25	7030.38	6548.38	6108.52	5925.87	6063.57	6526.91	8201.45	11991	12494.4	11623.5	11304.3	11416.3	12393.9	10283.3	9088.87	9144.91	9469.29	11806.3	16303.4	16010.4	15812.5	15885.9	12930.6	9264.63	21.3	16	18.6	94	0.4
2021-11-26	7567.94	6815.77	6360.92	6197.34	6110.69	6739.66	8022.35	11793.2	12342.1	11324.2	10983.8	11363.3	12552.3	10305.2	9346.03	9549.67	9828.27	12061.4	16464.2	15781	15765.5	15929.6	13714.2	9914.84	20.8	13.6	17.7	97	5.9
2021-11-27	7680.04	6728.41	6358.34	6231.47	6168.08	6698.28	7290.1	9425.95	12574.5	12894.4	12307.3	12744	13546.9	11591.3	10540.2	10478.6	10939.4	13739.7	17050.3	16609.7	16319.4	16113.3	13880.8	10083.7	13	10.8	11.9	96	22.2
2021-11-28	7849.57	6979.93	6656.85	6301.76	6637.27	6746.94	7440.15	9207.67	12665.4	12990.2	12962.3	13147.9	14273.5	11826.1	10647.5	10578.9	10658.6	14086	17240.8	17412	17509.6	16953.3	13383.6	9431.8	15.7	12.8	14.4	96	1.4
2021-11-29	7555.04	6892.89	6202.9	6208.7	6423.05	6591.32	8418.93	11863.5	12664.4	12485.6	12716.4	13098.5	14429.2	11811.5	10649.2	10626.8	10931.9	12571.9	17094.9	16230.9	15932.3	15576.7	12714.4	9068.38	19.4	15.7	17	95	34.8
2021-11-30	7559.15	6727.58	6484.99	6312.52	6254.84	6827.98	8380	12043.8	12905.5	11701.7	11700	12021	13434.9	10817.6	9609.29	9740.55	10229.8	12292.1	16988.4	16710.2	16362.7	16363.2	13353	9350.37	18.4	16.8	17.6	99	19.4
2021-12-01	7581.45	6691.54	6442.35	6319.85	6252.58	6778.38	8036.87	12080	12570.6	12555.9	11953.9	12427.5	13832.9	11079.4	10073.1	9887.64	10305.6	12787.7	17718.2	17024.8	17205.8	17231.4	14095.2	9766.69	18.6	16.3	17.1	97	0.3
2021-12-02	7862.73	6851.9	6580.02	6513.17	6659.41	7188.9	8426.92	12235.7	13046.8	12174.2	11691.1	12127.9	13322.9	11022.9	9877.74	9971.67	10386.4	12608.5	17155.8	16476.6	16782.7	16773.4	13530.3	9662.76	18	13.8	15.7	92	10
2021-12-03	7599.43	6734.69	6393.13	6143.03	6245.91	6721.94	8244.12	11960.5	12941.1	12189.5	11470.5	12112.8	13360.4	11183.4	9919.57	9725.53	10157.6	12373.9	16935.2	16460.6	16628.1	16598	14349.5	10277.2	16.1	12.8	14	94	0
2021-12-04	7792.88	6813.41	6407.51	6261.39	6729.83	6755.65	7595.87	9698.47	13059	13257.1	12673.7	12997.8	13674.9	11452.8	10588.4	10316.5	10630.1	12904.1	17274.3	16848.8	16396.5	16484.8	14238.8	10085.4	15.1	11.9	13.2	85	3
2021-12-05	7502.52	6526.29	6221.11	5825.71	6156.15	6476.02	7405.93	8951.61	12218.9	13062	12536.6	12932.6	13944	11623.1	10744.8	10602.2	10930.3	13537.7	17716.2	17310.3	17970.2	17513.9	13453.2	9276.41	15.3	13.2	14	88	9.6
2021-12-06	7000.23	6372.82	5978.05	5878.88	5870.72	6387.8	7940.6	11589.2	12348.7	11995.7	11202.2	11874.1	12902.5	10698.4	9627.07	9604.67	9709.21	11900.3	16676	16029.4	16119.4	15766.7	13040.8	9344.52	17.6	11.3	14.7	65	0.1
2021-12-07	7094.73	6348.39	5924.31	5706.38	5960.59	6326.86	7665.66	10852.5	11506.9	10685.1	10450.7	10972.9	12439.5	10021.7	9038.77	9073.65	9104.28	11940.5	16125.8	15295.1	15295.5	15322.6	12601	9415.5	21.9	14.5	17.8	65	0
2021-12-08	7172.26	6257.92	6323.95	5995.44	6317.27	6612.99	7652.02	10563.8	11494.7	11659.5	11435.8	11490.3	12493.4	10170	9384.93	9627.25	10062.7	12517.5	15432.3	14722.1	14764.1	14351	11534	8662.41	21.7	16.7	19	65	0
2021-12-09	7058.25	6532.66	6278.37	5966.76	6323.53	6839.93	8039.35	11121	11740.7	11470.9	11016.1	11532.9	12570.1	10094.2	9220.37	9145.16	9463.6	11878	16081.2	16167.8	15863.5	15580.7	12889.4	9063	22	14.8	18.4	63	0
2021-12-10	7200.46	6361.29	6077.08	5910.19	6243.63	6457.95	8072.19	11321.6	12641.5	12111.8	11599.4	12431.1	13515.3	11262.1	10382.5	10443.5	11304.1	13828.5	17807.6	16979.6	16778.2	16561.5	14779.2	10870.7	21.6	15.7	18.1	71	0
2021-12-11	7579.12	6656.15	5731.95	5715.09	5885.61	6036.25	6998.32	9027.71	13206.5	14004.2	13767.4	13538.8	14192.9	11968.5	10648.1	10949.8	11301.8	14056.1	17070.2	16918.2	16705.1	16337.5	14632.7	10593.2	18.9	14.9	16.6	74	0
2021-12-12	8026.43	6894.26	6655.68	6393.19	6712.22	6967.56	7595.26	9419.29	12960.1	14203	13879.9	13883.9	14715.9	12555	11246.1	11315.6	11665.3	14028.9	18581.1	18508	18930.3	18378.9	14586.6	10302	17.7	12.6	14.7	71	0
2021-12-13	7854.97	7003.17	6715.04	6470.87	6900.51	7281.53	8618.05	12071.2	13700	12968.1	12730.7	12786.9	13907.1	11362.7	10282.3	9741.47	10340.8	12915.3	17568.2	17192.6	17190.8	16713.8	13860.2	9846.22	22.8	14.9	17.6	71	0
2021-12-14	7789.79	6989.26	6846.4	6530.76	6727.03	7280.5	8567.16	12235.2	13398.9	13024.4	12423.8	12713.7	13787.1	11009.9	10086.5	10142.7	10367.6	12921.5	17470.2	17053.3	17044	16842.9	13998.5	9703.62	26.2	16.4	20.5	77	0
2021-12-15	7746.1	6912.54	6614.46	6541.27	6622.47	6989.7	8431.39	12310.3	13445.5	12990.7	12834.8	13527.9	14282.7	11375.3	10653.1	10730.6	10960.2	13466.8	17668.6	17195.9	17131.9	16922	13651.3	9720.37	27.2	18.8	22.1	83	0
2021-12-16	7810.99	7194.61	6883.39	6600.95	6771.74	7059.15	8140.14	12071.1	13375.9	12793.9	12244.6	12291.4	13770.1	11360.8	10385.2	10312.2	10918.4	13023.5	16785.2	16328.1	16883.5	16343.3	13321.6	9516.89	28.2	20.2	23.1	83	0
2021-12-17	7445.99	7000.16	6853.96	6724.2	6911.63	7044.17	8285.41	11601.2	12889	12529.1	12377.9	12809	13766.7	11105.4	10562.9	10232.2	10957.5	13205.2	17651.2	16665.8	16762.9	15089.5	13840	10597.8	24.2	20.6	21.7	87	2.9
2021-12-18	8610.75	7685.58	7159.61	6878.11	7011.35	7090.56	7891.24	9788.84	13443.1	14455.3	13959.5	14400.9	15177.5	12577.3	11591.1	11267.7	11621.4	14254.7	17947	17635.2	17296.2	17603.2	15371.8	11291.7	21	12.7	16.2	82	3.8
2021-12-19	8765.39	7808.84	7203.17	6923.05	6912.79	7267.64	7853.36	9645.16	13188.9	14033.8	13780.6	13789.2	14470.5	12542.5	11430.3	11235.7	11684.2	14349.9	18468.7	18640.6	19065.3	18358.6	14129.6	9842.02	13.8	9.5	11.6	70	0
2021-12-20	7902.86	7056.51	6710.51	6527.28	6896.74	7204.57	8805.43	12411.8	13423.1	12710.8	12106.6	12243.9	13544.3	11136.6	9949.11	9867.72	10346.5	12371.7	16633	16434.8	15692.4	15734.5	13167.1	9270.97	20.3	13.2	15.9	80	0
2021-12-21	7405.63	6663.52	6469.8	6172.85	6332.16	6898.6	8033.87	11376	13260.8	12164	11633.1	11797.4	12854.1	10671.1	9660.02	9795.4	10152.3	12359.9	16835.9	16387.1	16674.7	16699.3	13804.8	10175.9	24.5	17.8	20.1	85	0
2021-12-22	7999.69	7345.22	7106.59	6885.69	7026.4	7136.08	8751.84	11774.7	13334.1	12674.8	12851	13263.9	14429.8	11944.6	10581.3	10597.6	10928.6	13302.3	17649.6	17048.5	17032.2	16414.5	13696.4	9924.65	17.8	12	14.5	80	0
2021-12-23	8120.86	7492.71	7044.34	6913.01	7053.35	7226.08	8437.03	12070.1	13254.3	13244	12883.4	13541.9	15082.2	12527.6	11415.1	11332.6	11729.5	14515.4	18144.1	17005.9	16791.8	16690.9	13459.8	10218	14	9.1	11.2	56	0
2021-12-24	7998.82	7567.85	7026.85	7203.63	7076.11	7423.22	8858.98	12517.6	12965.6	13279.8	13274.6	14168.4	15284	12899.8	11720	11616.2	12107.2	14509.9	19092.9	18340.1	17774.7	17302.3	15328.3	11257.2	14.9	5.8	9.7	59	0
2021-12-25	9012.6	8045.84	7796.15	7598.51	7692.11	7953.32	8881.12	10819.8	14262.4	15454.7	15420.1	15651.5	16647.4	14424.6	13267	12826.9	13152.9	15427.7	19833.6	19697.3	18975.9	18697.7	16142.4	12298.5	18.5	9.5	13.6	66	0
2021-12-26	9234.61	8380.34	8178.53	7794.91	8085.99	8103.44	8887.17	10603.2	14386.4	16117.2	15776.1	15867.4	16508.4	14147.3	12654.8	12535.6	12951.8	15483.6	20207.2	20070.5	20759.8	19676.2	15911.5	11517.6	20.3	15.1	17.4	65	0
2021-12-27	8946.24	8044.82	7758.84	7450.25	7622.06	7754	9230.26	12998.1	14347	13956.2	13615.3	14097.9	15020.7	12567.7	11363.1	11219.4	11571.4	14084.2	18777.7	18337.4	18229.2	18071.8	14981.2	11288	18.1	14	15.2	85	0.7
2021-12-28	8792.61	7871.74	7597.04	7383.41	7342.24	7772.54	9027.46	12503.2	14013.1	14260.3	13074.1	13557.2	14679.3	12251.8	10577.6	10624.4	11053.5	13616.7	18551.3	18155.9	18009.8	17808	15057.2	10604.8	22.6	14.3	17.6	77	0
2021-12-29	8555.05	7803.05	7502.27	7138.92	7309.95	7607.9	9041.98	12749.8	13964.4	13921.4	13355.3	13469.8	14636.3	11919.7	10838.4	10835.8	10958.8	13736.3	18497.5	17823.5	17903.6	17773.6	14897.1	10776.6	22.3	10.2	18.3	80	0.4
2021-12-30	8346.62	7510.03	6955.47	6793.63	7036.69	7400.51	8983	12662.4	13474.6	13608.2	12667.6	13110.6	14002.8	11816.9	10763.2	10707.8	10790.3	13205.9	18007	17674	17778.3	17772.4	14976.6	10683.6	11.9	6.8	8.8	61	3
2021-12-31	8187.94	7223.79	6986.53	6716.55	6739.07	7408.43	8642.55	12075.5	13801.5	13764	13513.8	14310.7	15257.5	12836.7	11963.6	11278.3	11571.9	14199.9	18457.9	17971.5	17998	18317	16655.1	12325.1	12.5	4.1	8.3	28	0
2022-01-01	9015.87	7725.19	7131.9	6928.66	6644.6	7253.24	7833.6	9522.62	13757.8	15481.1	14197.1	14322.6	14200.6	12352.4	10953	10989.2	11040.2	13175.2	17618.8	17498.2	17223.1	17363	15589.3	11564.5	13.2	8.3	10.7	46	0
2022-01-02	8473.39	7260.99	6894.58	6577.75	6836.61	6897.98	7746.13	9514.91	13762.5	15565.2	14549.7	14800.5	15306	13121.5	11736.3	11525.9	11994.4	14161.2	18927.1	18446.1	18089	17920.3	15513.1	11312.6	19.1	11.9	14.5	49	0
2022-01-03	8476.99	7482.74	7044	6778.52	6748.09	6994.59	7980.99	9587.13	13558.1	15435.5	15117.5	14961.1	15663.3	13343.9	11903.1	11642.5	12013.9	14762.8	19025.7	18993	19121.4	18482.4	14986.6	10516.1	16.8	11.9	14.9	64	0
2022-01-04	8311.08	7706.02	7253	6966.04	7122.57	7413.49	8578.51	12406.7	13845.7	13787	13613.1	13990.9	14944.8	12568.4	11035.2	11235.6	11648.3	13995.9	18816.5	17690.6	17291.7	17505.9	14507.7	10518.1	11.9	6.9	8.6	75	0
2022-01-05	7791.62	7201	6909.96	6773.08	6694.28	7363.06	8593.89	12311.1	13861.2	13743.4	13692	13814	14882.1	12354.1	11052.5	11022.6	11338.5	13859.5	18608.1	18068.8	17908.3	17478.8	14693	10600.8	11.8	6.1	8.8	77	0
2022-01-06	8149.65	7343.06	6883.4	6767.48	6758.59	7199.03	8351.56	12193.4	13159.5	13350.3	13216.9	13725.2	14610.7	12279.5	11049.1	10981.3	11282.1	13227.3	18121.6	17460.1	17537.7	17470.8	14706.8	10762.1	13.2	8.7	10.5	73	0
2022-01-07	7968.48	7179.22	6706.64	6551.76	6638.91	7026.62	8581.43	12137.3	13587.8	13729.5	13233.3	13950.5	14945.7	12141.5	10885.6	10932.1	11533.5	13505.1	18477.1	17703.2	17753.8	17561.8	15311.7	11366.6	16.8	9.3	11.9	71	0
2022-01-08	8435.39	7568.23	7122.18	7009.69	7026.73	7237.62	8253.76	10277.1	13701.2	14829	14088.2	14462.3	14960.5	12555.5	11271.4	11317	11726.7	14049.3	18145	17750.1	17694.2	17414.6	14947.1	11288.6	18.5	11.9	14.4	68	0
2022-01-09	8699.61	7614.36	7194.89	6972.84	7019.32	7391.86	7955.13	9745.61	13327.6	14504.7	14292.2	14430.8	15482.9	13170.2	11921.3	11908.6	12647.6	15382.3	19033.1	19045.9	19283.2	19091	15216.9	10773.6	15.4	11.3	13.1	63	0
2022-01-10	8430.03	7630.25	7160.99	6977.87	7075.73	7484.32	9041.7	12491.2	13806.3	13832.3	13657.3	14251.2	15453	12641.8	11151.5	11617.6	11995.2	13853.3	18666.7	18162.2	17916.8	17569.8	14945.8	11559.2	15.2	9.7	12.1	56	0
2022-01-11	9433.32	8042.61	7478.56	7374.16	7168.02	7562.43	8440.95	10971.6	14101.8	14768.9	14232.3	14787.2	16213.8	13430.3	12307	12005.3	12352.4	14641.8	19356.9	18738.4	18640.7	18420.4	16198.6	11568.5	17.2	12.3	14.1	58	0
2022-01-12	9070.36	7992.08	7576.37	7361.83	7477.93	7570.31	8299.19	11192.1	14367.5	15319.1	15075.4	15783.7	16767.5	14011.9	12717.9	12193.8	12570.3	14327.9	19151	18799.4	18698.5	18458.4	16028.3	11687.9	18.5	10.4	14	68	0
2022-01-13	9148.01	8140.97	7718.49	7368.89	7373.91	7730.65	8517.03	10989.8	14395.3	15071.4	14659.1	14926.3	15759.1	13407	12159.1	11769.5	12147	14305.4	19382.2	18685.9	18547.4	18706.8	16494.8	11971.7	19.5	11.6	15.1	68	0
2022-01-14	9150.25	8174.5	7822.63	7516.12	7412.68	7624.2	8536.21	10867.9	14036.2	15174.5	14541.3	14384.1	15463.4	12909.1	11964.9	11304.3	11929.4	14540.8	18891.8	18509.5	17973.6	17964.6	15741.2	11834	19	9.4	13.9	60	0
2022-01-15	8727.98	7789.69	7186.32	6898.04	6985.28	7299.35	7849.53	10329.1	13800.6	15129.9	14115.8	14387	15223.3	13016.4	11587.5	11495	11998.9	14251.4	18971.9	18340.2	18125.8	18287.6	16067.6	12049.8	18.3	10	14	73	0
2022-01-16	8714.49	7441.43	7088.3	6981.66	7015.42	7264.23	7873	9682.11	13265.2	15032.6	15094.8	14720.1	15549.4	13219.5	11968	11423.6	12349.4	14182.1	19037.1	18837.3	18627.4	18565.5	16210.9	11580.5	22.5	11.8	16.2	70	0
2022-01-17	8465.17	7536.55	7071.64	6935.93	6849.56	7081.38	7970.82	10375.5	13620.1	14610.3	13822.7	13883.2	15109.9	12680.2	11268.8	11277.7	11923.5	13664.9	18784.2	18028.8	18347.8	17972.6	15849.3	11804.3	19.4	13.1	16	69	0
2022-01-18	8678.94	7583.05	7192.15	6848.9	7016.2	7237.73	8049.53	10286.1	13494.9	14380.7	13924.9	14023.6	15257.1	12649.6	11382.1	11131.1	11358.1	13119.9	18094.6	18020.3	17821.7	17780.8	15715.8	11639.2	16.1	11.5	13.5	58	0
2022-01-19	8759.81	7536.93	7230.28	6775.45	6996.05	7231.96	7959.09	9894.36	13576.4	14743.5	14652	15294.2	16783.7	14537.1	13104.8	12801.6	13720	16330	19087.4	18454.4	18563.5	17943.2	15303.6	11714.5	19.1	8.6	13.3	63	0
2022-01-20	9160.58	7930.44	7411.13	7264.29	6983.41	7283.23	7966.38	10078	13046.8	15017.1	14907.4	15454.8	17428.3	14658.1	13274.5	13082.3	13581.6	15814.6	19858	19131.1	18900.1	18307.8	15953.4	11923.9	20.7	13.4	16.7	70	0
2022-01-21	8978.21	7948.83	7332.72	7110.65	7255.06	7195.6	7893.63	10012.7	13172.1	15169.2	15344.5	15691.1	17192.1	14687.3	13213	13170.3	13371.5	15471.6	19549.3	19218.6	19173.1	18586.5	16176.3	12077.1	24.3	17.1	20.1	76	0
2022-01-22	9198.39	8233.5	7667.94	7390.92	7216.45	7303.44	7908.89	10117.4	13080.2	15250.2	15823.9	15747.8	16917	14645.2	13309	12909.6	13037.7	15302.1	19509.7	19404.3	19075.8	18818.7	16551.5	12169.2	25.3	16.9	20.5	80	0
2022-01-23	9232.31	8214.72	7678.98	7242.32	7168.23	7234.11	7776.74	9524.27	12769.4	15265.5	15626.5	15729.3	16828.7	14779.3	13301.1	13000.9	13568.5	15454.3	19425.1	19158.8	19363.3	19011.1	16772	12429.8	21.5	16.3	18.6	72	0
2022-01-24	9426.76	8151.66	7581.65	7391.94	7256.06	7272.62	7982.24	10545.8	13865.8	15201.9	15134.5	15398.5	16806.5	14562.3	13186.3	12578.9	12937.3	14678.3	19076	19031.9	18697.7	18586.6	16761.4	12410	23.6	15.3	19	75	0
2022-01-25	8778.86	7602.26	7344.34	7025.96	7074.36	7288.28	7785.42	10044.7	13663.6	15167.3	14647.4	15162.9	16278.7	13852.8	12268.6	11948	12400.2	13955.6	18264.8	18545.9	18232.2	18439.2	16612.4	12771.2	20.7	14.4	17.3	66	0
2022-01-26	9335.16	7843.56	7309.89	6950.19	6847.23	6941.57	7701.93	9648.42	13279	14536.4	14411.3	14887.9	16096.6	14583.8	13279.3	12720.6	13218.2	14841.6	18983.3	18777.7	18661	18728.1	16758	12538.5	19.4	14.6	17	81	3.8
2022-01-27	9117.47	7613.9	7160.48	6821.36	6758.7	6834.75	7756.13	9569.06	12864.7	14843.3	14846.4	15438.5	16269.6	14480.4	13081.1	12465	13025	14740.1	18763.5	18698.2	18753.2	18778.1	17086.9	13058.5	20.3	14	16	70	3.2
2022-01-28	9465.39	7996.69	7275.29	7019.63	6901.2	7144.26	7748.29	9759.15	13763.3	15177.4	15155.8	15437.5	16526.7	14782.6	13261.2	12983.6	13305.3	14387.6	18737.9	18726.7	18781.4	19078	17801	13929.5	20.2	12.4	16.2	67	0
2022-01-29	10006.9	8337.24	7628.4	7218.36	7050.8	7234.66	7805.33	10094.1	13586.5	15460.8	14749.4	15132.3	15817.4	14015.2	12617.6	12535.5	12511.8	14175.6	18441.2	18965.4	19100.9	19790.2	18256	14122.2	23.4	14.5	17.8	66	0
2022-01-30	10244.8	8523.63	7540.79	7268.63	7093.48	7104.63	7787.32	9470.84	13182.9	15022.5	15076.5	14891.6	16086.4	14152.1	13048.1	13083.6	13823.4	15285.4	19147.2	19724.6	20605.5	21443.8	20560.5	15748.1	23.6	14.8	18.3	73	0
2022-01-31	11010.5	8747.85	7640.51	7168.45	7084.04	7085.12	7694.4	9845.46	14829.4	15964.2	15455.2	14639.1	15354.6	14415.3	13720.1	14100.9	14805.2	15952.2	18509.6	17697.9	18442.6	18061.5	18493.3	17502.4	24.6	15.3	18.9	64	0
2022-02-01	14038.6	10420.9	8071.77	7265.34	7032.74	6843.28	7623.11	9813.82	13644.4	14018.6	12049.1	11936.6	12274	10780.2	10015.8	9428.49	9916.91	10902.4	14654.1	15258.9	14746	14739.6	13795.3	11053.4	26.6	16.5	21	67	0
2022-02-02	8627.27	7568.53	6836.71	6704.83	6582.06	6532.55	7116.65	5812.98	11067.2	14028	12557.7	11803.5	10204.7	10100	9381.45	9015.35	9288.05	10454.1	14496.4	15012	14873.9	14828.9	13872.8	10824	28.1	18	21.9	68	0
2022-02-03	8859.64	7527.15	6930.22	6777.73	6529.3	6522.5	6904.74	7924.43	12622.4	14846.3	13394.6	12638.5	12555.6	10589.8	9848.78	9608.44	9849.54	11568.8	15465.7	16119.5	16054.2	15891.9	14697.4	11353.7	22.8	18.9	21	71	0
2022-02-04	8788.95	7508.94	6846.63	6588.81	6618.56	6720.64	7236.56	8498.59	12661.5	14680.6	13666.4	13386.4	13309.1	11269	10314.3	9768.86	10078	11384	15822.8	16749	16694.3	16096	15516.4	12445.7	23.9	19.9	21.5	84	0
2022-02-05	8951.77	7654.95	6926.9	6621.88	6753.85	6821.95	7252.59	8272.11	12272.4	14387.8	13772.9	13508.6	13819.4	12172.1	10638.3	10175.9	10613.8	12367.5	16445.5	17279.7	17227.8	17153.9	15668	11690.1	26.6	20.4	22.3	89	2.5
2022-02-06	8928.62	7749.09	7281.53	6809.12	6819.84	6824.82	7076.9	8878.93	12927.4	14721.4	14878.3	14218.4	14597.6	12733	11698.9	11239.1	11584.4	12688.5	16898.7	17595.2	17180.2	17288.9	16021.4	11707	26.1	20.3	22.3	84	0
2022-02-07	8996.51	7732.08	7293.19	6878.29	6832	6825.04	7341.08	9262.61	12822.3	14006.5	14106.7	14679.2	14804	12425.6	11110.5	10682.1	10755.7	12464.4	16923.9	17617.3	17095.6	16946	15596.7	11624.8	26.4	19.4	22.1	78	0
2022-02-08	8720.72	7628.37	7226.68	6802.72	6661.67	6868.14	7507.92	9122.3	13116.1	14207.6	13446.1	13968.7	14211.8	12008.7	10832.8	10362.3	10545.5	11937.1	15931.7	16316.1	16299.4	17175.4	15497.1	11579.4	21.2	11.7	16	89	3.3
2022-02-09	8680.15	7524.2	6949.56	6608.22	6573.03	6845.66	7417.69	9379.02	13101.4	13483.9	13462.3	13526.9	14694.9	12429.5	11172.8	10592.4	10958.6	12552.7	17061.8	17868.5	17333.2	17855.1	16139.5	12059.2	13	8.3	10.5	73	0
2022-02-10	8700.16	7796.62	7150.61	6954.98	6664.08	7113.63	7708.42	9545.54	13384.1	13978.3	14339.6	14703.8	15115.1	12587.2	11331	10849.3	10758.6	12582.3	16650.7	17251.5	17080.6	17192.3	15725	11552.7	15.4	10.1	12.2	72	0
2022-02-11	8384.6	7212.07	6873.12	6543.18	6802.01	7008.96	7625.17	9451.54	12848	13809.5	13838.9	14076.4	15317.4	12844.2	11540.9	11220.3	11290.1	12744	17134.7	17548.1	17109	17266.7	15843.7	11760.7	21.7	14.5	16.9	73	0
2022-02-12	8353.76	7349.87	6843.43	6640.37	6407.35	6617.71	7361.76	9022.95	12148.5	13887.4	13740.3	14644.6	15684.2	13307.7	11645.8	11358.1	11396.5	13086.5	17558.9	17799.3	17756.1	17573.1	15962.3	12051.7	21.7	15.6	17.9	74	0
2022-02-13	9000.38	7572.09	7138.04	6916.04	6900.51	7158.13	7668.84	9327.63	12541.9	14399.2	15218.3	15721.6	16841.2	14506	13028.6	12369.2	12798	14657.5	18457.6	18785.6	18438.5	17768.4	15626.6	12001.6	21.6	12.3	15.5	63	0
2022-02-14	9093.67	7657.94	7210.68	6910.9	6906.31	7360.41	7905.23	9610.24	12893	13899.2	14084.9	14569.8	15886.3	13589.4	11932.9	11712	11811.6	13000.2	17153.3	18355	17780.2	18182.7	16416.4	12556.2	23.5	16.2	18.9	75	0
2022-02-15	9631.55	8261.61	7433.91	7456.02	7331.81	7235.6	7830.84	9491.46	13387.6	14526.5	14603.7	15027.3	15115.4	12823.1	11451.8	11179	11575.9	13170.5	16637.7	18346.1	17914.7	18186.2	16577.6	12274.3	23.9	16.4	20.1	77	0
2022-02-16	9537.54	8331.95	7625.92	7492.69	7362.69	7224.39	7992.63	10128.5	14047.8	14392.4	13420.6	14297.6	15773.1	13625.8	12057.9	11418.3	11709.5	13576.5	17141.8	19159.8	18852	18842.2	16746.6	12587.8	17.9	14.1	16	73	0
2022-02-17	9268.65	7896.46	7110.01	6929.31	6961.71	7310.1	7809.42	9931.55	13837.2	14964.9	15185.9	15351.9	16033.4	13653	12273	11820.2	12206.6	13586.7	17841.1	19349.4	19009	18886	16913.9	12612.9	21.9	16	18	76	0
2022-02-18	8694.34	7596.66	7169.01	6733.51	6610.29	6971.69	7619.17	9559.49	12994.5	13741	14487.3	15697.1	16876.5	14435.4	13058.4	12549.5	12984.6	14550.5	18821.2	19749.6	19375.7	19239.8	17436.7	12876.2	24.8	16.6	19.9	83	0
2022-02-19	9848.04	8466.54	7871.07	7481.45	7498.78	7680.51	8621.42	10746.1	14291.3	15009.5	14693.1	15249	15925.3	13598	12164.5	11635.9	11924.7	13170.7	17229.6	19466.5	18809.6	19065.6	17007.3	12631.5	26.5	16.5	19.8	83	0
2022-02-20	9296.11	7977.89	7486.41	7376.46	7107.29	7327.37	8049.61	9795.94	13111.5	14627.6	14581.5	14918.2	15459.1	13329.7	11610.4	11827.4	11660.1	13008.6	17064.3	19434.7	19155.8	19144.6	17279.4	12436.3	17	13.1	15.2	65	0
2022-02-21	8906.03	7946.7	7441.63	7123.29	7036.48	7227.29	7933.23	10840.2	13910.6	14100.6	13286.4	14099.7	15493.2	13115.8	11521.9	10821	11226.7	12397.6	16275.2	18836.1	18435.8	18620.2	16176.4	12096.5	21.5	14.4	17	64	0
2022-02-22	9182.99	8130.82	7704.52	7478.93	7248.36	7459.8	8054.9	10644.8	13955.7	13962.7	13864.8	14181	15100.1	12897.6	11702	11115.6	11054.7	12291.2	16535.6	18968.2	18110	18577.4	16750.8	12027.3	21.2	14.2	17.2	66	0
2022-02-23	9161.8	8054.05	7536.68	7352.65	7070.19	7193.11	7894.08	10756.1	14060.1	13934.2	13628.2	14017.5	15360.8	13032	11406.1	10852.2	11038.9	12803.3	16236.1	18536.2	18234.5	18114.1	16384.3	11693.6	19.7	12.7	16	62	0
2022-02-24	8989.44	7758.64	7242.42	6968.92	7054.7	7101.7	7759.61	10696.5	13715.4	13989.3	13504.6	14041.1	14908	12430.5	11018.2	10900.8	11069.9	12189.2	15988.5	18568.4	17898.4	17801.7	15756.3	11666.6	22.2	14.3	17.8	69	0
2022-02-25	8889.82	7710.88	7161.96	6879.98	7056.94	7018.32	7719.79	10269.4	13398.5	13605.8	13028.2	13392.6	14397.6	12027.8	10760	10349.1	10352.8	11285.5	14986.7	17664.9	17445	17801	15751.4	11670.1	25.6	18.8	21.6	66	0
2022-02-26	8634.84	7457.19	6855.58	6462.74	6464.2	6515.95	7284.29	9941.6	12745.2	13307.9	12949.1	13542.3	13937.9	12030.9	10846.7	10387	10620.5	11563.8	14419.3	17385	17122.9	17571.8	15746.4	11387.4	25.3	19.7	22.5	73	0
2022-02-27	8234.53	7099.64	6603.54	6289.53	6342.74	6426.58	6913.18	9654.74	12905.9	13404.8	13008.7	13219.7	14200.6	12067.9	10766.2	10390.2	10086.9	11729.8	14870.1	17687.9	18050.3	18641.9	16428	11206.4	26.8	20.6	22.8	83	0
2022-02-28	8394.91	7260.25	6711.41	6544.97	6654.32	6570.83	7478.26	11001.9	12596	12203.7	11918.8	12498.8	14226.6	11701.6	10246.5	10478.5	10339.6	11895.9	15433.2	17924.4	18279.7	18585.6	15189.7	10230.8	23	20.4	21.4	84	0
2022-03-01	7822.65	6893.11	6492.67	6208.93	6305.19	6586.73	7678.46	12448.3	12369.7	11674.6	11143.7	11937.5	13358.2	10993.3	9708.87	9527.89	9535.45	10557	13891.8	16735.9	16459.9	17029.2	14148.5	9774.29	23.3	18.8	20.7	88	0
2022-03-02	7537.93	6631.27	6393.73	6223.95	6283.22	6591.53	7886.6	12570.2	12337.8	11767.6	11352	12074.3	13151.9	10782.8	9543.37	9445.5	9762.67	10534.3	13692.9	16677.4	16488	16852.8	14307.2	10000.7	21.8	14.2	18.1	83	0.4
2022-03-03	7519.2	6616.43	6177.54	5940.05	6124.1	6567.59	7836.58	12167.1	12010.1	11255.9	11364.7	11849	13174.6	10959.9	9421.43	9414	9575.18	10600.9	14016	16793.2	16751.3	17706.8	14403.9	9624.59	15.5	11.2	12.9	63	0
2022-03-04	7465.03	6609.04	6158.89	5941.15	6071.72	6355.64	7802.32	12118.2	12063.7	11525.1	11232.8	11542.6	12598.6	11443.9	9568.51	9409.02	9587.37	10803.7	13971.5	16828.5	16719	17283.9	15556	11022.8	20.9	10	14.4	49	0
2022-03-05	7976.93	6944.83	6618.6	6332.63	6631.81	6646.03	7871.21	10945.1	12610.4	13086.7	12166.4	12477.5	13249.2	11190.8	10018.5	9652.89	10026.1	11068.8	13761.4	16462.5	16292.6	16578	14901.2	10587.8	24.2	13	17.9	47	0
2022-03-06	7585.28	6814.33	6160.24	6029.48	6181.59	6738.54	7616.9	9946.06	12274.2	13112.6	12589.4	12811.2	13757.3	11647	10408.8	10484.4	10662.3	12049.3	14525.5	17922	18064.1	19079.7	15141.8	10093.2	25.6	14.2	19.2	45	0
2022-03-07	7716.49	6878.83	6510.58	6470.53	6473.5	6803.57	8443.08	12931.7	12483.9	11924.3	11329.8	11634.4	13105.2	10377.4	9354.38	9005.08	9406.24	10201.5	13830.4	16564	16207.5	16783.9	14229.6	9779.33	26.7	14.7	20.3	56	0
2022-03-08	7572.2	6773.74	6315.85	6089.67	6154.32	6209.66	7663.79	12630.8	11979.5	11158.7	11117.8	11499.3	12630.1	10574.3	9201.79	9115.3	9296.91	9965.08	12689.8	15841	15994.8	16490.1	13836.1	9750.47	28.5	16.3	21.9	53	0
2022-03-09	7602.82	6585.24	6213.04	6010.25	5975.52	6175.09	7479.14	12338.3	11830.2	11506.2	10828.9	11338.9	12904.3	10269.2	9029.52	9041.45	9248.7	10335.5	13837.4	15755.1	15738.5	16428.9	13549	9358.13	26	16.5	21.6	49	0
2022-03-10	7209.53	6531.88	6116.41	5934.17	6056.54	6160.01	7499.19	11777.2	11841.2	10814.9	10402.8	11081.1	12182.1	9865.02	8869.37	8963.75	9086.78	9821.4	12746.5	15493.2	15646.5	16220	13659.8	9284.02	28.4	16.4	21.5	64	0
2022-03-11	6977.36	6301.31	5996.95	5755.75	5726.4	5944.19	7067.88	11718.8	11730.8	10818.2	10926.9	11333.2	12791.3	10041.2	9366.67	9310.99	9796.85	11209.1	14251.2	15901.8	15541.8	15435.9	14066	9749.57	26.1	18.1	21.7	68	0
2022-03-12	7435.11	6516.99	6047.17	6018.4	5992.61	6093.63	6727.46	9090.42	11390.3	12329.5	12067.1	12532.1	13056.8	11022.3	9845.32	9719.4	9801.48	10672.3	13812.7	15976	16129.7	16557	14665.3	10479.3	27.2	17.6	21.6	72	0
2022-03-13	7632.56	6891.91	6241.43	6006.85	6185.79	6075.91	6676.46	9477.19	11876.4	13003.6	12760	12938.5	13621.9	11531.5	10596	10383.5	10646.4	12050.9	15445.6	17553.2	18182.8	18359.8	14380	9673.9	26.7	19.6	22.7	78	0
2022-03-14	7370.2	6488.82	6102.88	6017.37	5904.08	6072.89	7518.06	12465.6	11153.6	11071.7	10970.4	11240.5	12583.2	10108.1	8863.83	9065.89	9057.28	9817.01	12486.8	15568.8	15556.7	15915.1	13891.6	9442.63	22.8	19.7	20.9	73	0
2022-03-15	7176.53	6425.9	5957.57	5719.62	5766.37	5955.47	7241.88	11615.1	11546	10908	10417.6	11189.4	12188.7	9788.6	8727.39	8857.06	8724.13	9660.2	12182.7	15388.8	15456.6	15810.4	13223.5	9379.79	23.1	18.1	20.2	73	0
2022-03-16	6974.23	6175.25	5783.47	5578.63	5650.91	6011.41	6897.87	11510.7	11311.3	10895.5	10605.1	11373.4	12583.6	10032.7	9063.74	9069.02	9288.08	10770.8	13779.7	16144.9	16184.2	16098.6	13132	9369.41	25	17.9	20.9	72	0
2022-03-17	7462.11	6467	6064	6089.19	5965.12	6394.33	7653.3	11881.6	12222.5	11538.5	11430.2	12058.3	13583.5	10364.5	9295.59	9749.75	10002.3	11654	14688.5	16316.4	16070.4	15953.3	13043.6	9737.85	25.2	18.3	21.4	74	0
2022-03-18	7647.1	6933.15	6584.67	6092.87	6023.31	6565.82	7914.53	12373.3	12557.2	11866.1	11994.3	12224.9	13873.5	11266.1	10253.9	10118.2	9802.95	10980.2	14304.4	17299.4	16955.3	17064.6	14702.2	10426.3	26.3	21.4	23.2	84	0
2022-03-19	7481.77	6771.76	6345.19	6066.11	6059.45	6353.75	7471.17	10843.7	12854.8	13074.3	12892.7	13025.2	14035.9	11725.4	10313.8	10240.8	10408.2	11705	13996.7	17150.4	17415.8	17556.4	15023.9	10522.4	26.2	22.5	23.6	89	3.5
2022-03-20	7636.23	6845.89	6330.93	6029.91	6399.2	6585.78	7339.38	10119.9	12406.6	13334	12945.6	13004.2	13798.4	11404.5	10350.6	10232.9	10747.6	11545.8	14529.8	17454.5	18235.1	17987	14591.4	9889.99	25.6	19.3	22.7	90	15.7
2022-03-21	7094.46	6213.58	5674.55	5590.94	5539.16	5700.62	7233.09	12213.1	12228.4	11617	11403.6	11893.4	13325.3	10907.5	9613.48	9424.94	9574.79	10876.3	13865.3	16510.6	16377.2	16666.7	13772.4	9354.66	24.6	19.4	21.5	84	0
2022-03-22	7133.39	6490.98	6058.05	5925.02	5775.77	6084.75	7636.99	11923.8	12129.8	11593.1	11362.7	12299.7	13572	11069.1	9991.76	9962.31	10158.8	11641.7	15185.8	17373	17417.7	17568.8	14278.5	10056.4	27.8	19.6	22.6	78	0
2022-03-23	7709.21	6913.56	6524.28	6318.02	6564.38	6740.24	8315.84	12448.4	12421.2	11733.1	11187	11688	12976.1	10606	9245.85	9308.17	9089.58	10130.9	12853.2	15954.1	16213.9	17084.2	13951.1	9527.24	28.3	21.1	23.5	83	0
2022-03-24	7161.46	6502.99	6085.67	5885.73	5745.33	6064.14	7705.78	11957.2	12182.9	11314	10792	11550.6	12863.4	10514.1	9498.08	9200.8	9631.33	10771.9	14222.9	16274.1	16250	16564	13716.1	9274.39	26.8	21.7	23.5	86	1
2022-03-25	7183.09	6449.87	6027.7	5827.25	5758.65	6126.27	7715.46	11971	11956.5	11120.9	11250	11905.4	13227.2	10690.2	9483.05	9306.74	9696.78	10551.7	13074.3	15609.2	15677.1	16413.6	14665.7	10461	24.4	21.1	22.8	81	0
2022-03-26	7719.17	6620.34	6167.52	5886.04	5814.69	6087.2	6895.52	10224.4	12336.4	12085.4	11458.4	11968.4	12713	10565	9436.46	9646.5	9854.78	10570.2	13288.8	16160.4	16482.2	16774.1	14570.3	9978.69	21.7	18.3	20.3	86	8.5
2022-03-27	7075.6	6178.31	5928.52	5486.39	5416.69	5616.16	6472.1	9714.26	11609.9	12003.6	11377.6	11664.3	12363.2	10616	9627.34	9708.27	9871.86	11023.3	13126.9	16505.2	17749.2	18568.8	14937.8	9304.65	21.1	17.2	19.2	88	12.9
2022-03-28	6974.14	6019.14	5707.81	5411.72	5463.75	5650.06	7513.94	12191.5	11626.5	10706.5	10671.7	11173.6	12312.9	9927.02	8682.28	8624.85	8878.07	9788.03	12902.8	15120.9	15222.9	15996.1	13050.6	8968.81	19.6	17.4	18.4	94	38.5
2022-03-29	6717.5	6075.43	5648.93	5425.54	5404.07	5724.08	7261.21	11828.2	11198.3	10617.2	10501.6	11067.1	12667.1	10226.4	9133.98	9094.76	9212.08	10080.5	12882.8	15425.6	15589.9	15955.5	13241.2	9024.64	22.6	17.5	19.7	91	20.7
2022-03-30	6808.47	6036.42	5728.15	5510.82	5381.85	5854.76	7338.43	11559.8	11668.9	11053.9	10963.2	11523.1	12950.5	10387.6	9197.9	9411.08	9447.83	10817.3	13960	15859.4	15987.1	16457.3	13351.1	9042.31	21	17.7	19.1	93	53.4
2022-03-31	6956.59	6160.55	5862.05	5610.52	5457.83	5782.9	7605.93	12048.9	11719.8	10816.1	10503.9	11202	12314.7	9846.97	8759.36	8789.45	8989.73	9488.02	11894.2	14947.2	15468.2	16381.9	13041.3	8330.61	20.9	18.3	19.4	94	0.3
2022-04-01	5955.24	5091.39	4661.24	4476.9	4471.04	4668.64	6571.39	11139.4	10448.6	9466.83	9055.99	10033.1	11357.1	8906.17	7791.05	7601.14	7993.24	8936.54	11406.6	14159.1	14765.8	15406.4	12764.5	8205.07	25.1	18.7	20.8	85	0.6
2022-04-02	5862.24	5030.21	4608.58	4447.4	4401.74	4667.64	6515.78	11320.3	10744.2	9616.16	9252.24	9965.94	11353.6	9147.87	7902.75	7751.73	7847.39	8822.86	11031.1	14335	15100.1	16281.6	15143.8	10032.4	22.8	20.2	21.1	94	8
2022-04-03	6503.46	5281.61	4777.45	4544.05	4391.08	4644.77	5652.61	9612.71	11663.7	11652.6	10496.2	10585	11313.9	9737.5	8424	8318.64	8381.36	9165.53	11377.7	14102.5	14615.2	15597.9	14098.8	9305.88	21	17.8	19.5	91	19.6
2022-04-04	6340.74	5259.77	4695.56	4596.43	4467.14	4567.91	5601.1	8909.89	11177	11249.1	10355.1	10562.1	11437.1	9374.22	8177.72	8108.78	8251.49	8997.89	11376.1	13913.2	14480.4	15678.9	14150.8	9396.58	22.3	18.9	20.5	88	0
2022-04-05	6272.75	5068.92	4638.2	4437.16	4232.21	4395.53	5426.1	8667.39	10836.2	11358.9	10651.4	11115	12125.3	9812.99	8856.56	8584.7	8928.55	9906.5	12037.8	15117.8	17100.4	18426.7	14650.4	8901.68	24.2	20.4	21.8	97	13.1
2022-04-06	5936.23	5205.86	4703.31	4492.27	4417.94	4641.82	6500.21	10812.1	10374.6	9869.14	9877.74	9924.07	11716.6	9339.63	7971.75	7860.46	7814.29	8762.09	11606.1	14250	14719.5	15063.8	12243.8	8150.65	23.1	16.5	19.5	78	2.5
2022-04-07	5802.49	5056.65	4541.54	4464.99	4371.4	4713.72	6886.77	11438.9	11019.7	9762.03	9327.54	10289.7	11475.1	9014.85	7612.72	7681.32	7921.9	8562.95	11072.1	13719.6	14537	15669.4	13297	8156.95	19.8	12.8	16.2	51	0
2022-04-08	5766.28	4903.72	4451.47	4247.88	4227.17	4446.34	6609.72	11377.6	10642.8	9585.93	9476.95	9591.83	11631.9	9019.94	7502.69	7668.31	7762.86	8457.32	11114.9	13487.8	13540.8	14521	13272.3	8824.06	18.3	16.1	17.1	69	0
2022-04-09	6006.47	4902.93	4518.8	4374.56	4203.66	4431.32	5562.19	8826.22	10598.8	10703.1	10236.2	10665.8	11402	9203.98	8228.07	8273.35	8579.67	9231.21	11291.4	13625.5	14588.4	15423.2	14183	9396.28	21.9	15.7	18.2	89	23
2022-04-10	6127.33	5001.42	4643.07	4272.47	4180.06	4371.26	5612.93	8476.71	10521.9	10874.1	10662.1	11003.1	12234.1	9824.46	8710.61	8762.14	9189.66	9998.05	12537	14761.6	16416.4	18185.8	14479.8	9074.18	19.4	16.5	17.8	88	3.5
2022-04-11	5923.98	5003.04	4505.77	4326.93	4291	4508.27	6583.72	10727.9	9957.67	9429.94	9382.64	10142.5	11425.3	8935.46	7740.24	7789.42	7986.59	8539.84	11777.5	14103.6	14112.8	14315.9	11815.8	7543.9	17.7	16	16.8	94	34.9
2022-04-12	5519.5	4712.59	4455.15	4220	4098.95	4471.7	6324.76	10517	10052.1	9163.88	9121.52	9823.29	11284.8	8644.87	7392.12	7477.22	7685.96	8268.16	11057.3	13370.1	13974.6	14599.7	11731.1	7589.63	21.5	15.3	17.5	78	4
2022-04-13	5549.54	4787.2	4412.23	4230.08	4077.26	4361.77	6550.05	10606.7	9914.43	9328.77	9178.28	9660.37	11192.1	8738.61	7642.98	7630.62	7736.83	8424.05	10690.8	13164.3	13868.8	14773.9	11973.5	7863.39	22.9	15.8	19.3	70	0
2022-04-14	5653.07	4786.1	4461.29	4236.06	4165.02	4479.05	6435.26	10482.3	10151.9	9250.49	9117.87	9816.33	11440.8	8703.04	7455.69	7437.29	7465.36	8513.65	10895.4	13275.4	14227	14744.3	12416.8	7878.72	27.1	18.8	21.9	66	0
2022-04-15	5668.49	4796.58	4437.26	4214.11	4163.3	4486.01	6869.21	10786.2	10102.3	9436.91	8922.89	9893.2	11348	8631.15	7530.92	7732.74	7851.82	8784.36	11049.4	13379.8	14151.3	14665.3	12915.8	9006.44	29.6	18.7	23.4	68	0
2022-04-16	5984.25	4902.94	4429.35	4362.69	4210.92	4490.66	5966.14	9261.98	10851.7	11110.2	10250.4	10722	11322.9	9233.88	8156.16	8115.34	8519.97	8851.12	10740.8	12918.8	13851.7	14492.7	13795.1	9192.93	24	20.5	22.1	88	0.3
2022-04-17	6000.6	4921.08	4549.93	4244.69	4277.08	4390.42	5760.15	8592.08	10579.5	11110.6	10731.9	11172.7	11824.3	9760.75	8395.53	8624	8699.56	9728.78	11973.2	14372.1	16148.1	17757.6	14113.5	8324.87	27.1	23.1	24.5	91	2.5
2022-04-18	5697.35	4952.76	4469.84	4202.91	4300.03	4585.25	6889.08	11180.5	10441.5	9743.73	9418.34	10004.2	11396.5	8804.47	7523.79	7561.52	7767.34	8509.92	10845.1	13139.1	14316.1	15105.6	12616.3	7950.63	27.2	23.6	25.1	89	1.3
2022-04-19	5658.84	4931.72	4420.32	4253.62	4239.4	4586	7055.08	10832.4	10318.6	9433.41	9039.18	9681.73	11129.2	8451.48	7439.68	7473.47	7746.67	8364.21	10751.7	13023.9	14051.9	15200.3	12768.9	8261.62	28.9	23.9	25.8	89	0.2
2022-04-20	5632.69	4765.95	4413.1	4116.31	4122.57	4393.04	6814.64	10863.7	10316.4	9311.54	9027.2	10002.8	11046.4	8803.23	7593.61	7810.04	7872.2	8606.87	10892.9	13246.2	14546	15248.9	13301.1	8297.44	29.9	22.2	25.4	84	1.2
2022-04-21	5673.51	4856.46	4524.71	4236.63	4100.86	4387.49	6641.59	10690.1	10048.5	9070.48	9064.53	10059.6	11111.5	8741.38	7572	7696.51	7779.29	8711.76	11116.1	12808.6	13980.6	15258.9	13203.6	8274.59	23.2	19.8	21.1	87	30.4
2022-04-22	5601.99	4763.47	4385.71	4190.85	4195.61	4416.13	6810.33	10480.1	9727.72	9044.92	9108.63	9618.39	10896.1	8382.11	7463.22	7590.96	7870.66	8254.67	10573.2	12364.9	13260.3	14162.9	13117.9	8873.97	22.9	18.7	20.5	86	4.5
2022-04-23	5865.78	4868.52	4502.03	4168.14	4150.5	4356.53	5977.68	9087.63	10234.8	10591.4	10175.9	10668	11261.9	9386.02	7932.81	8164.14	8649.89	9556.56	11178.8	13485.4	15342	17383.9	14247.7	8753.27	28.1	20.4	23	82	0.1
2022-04-24	5881.69	4799.01	4408.59	4227.97	4212.36	4416.86	6472.43	10181.2	10106.8	9272.44	9105.24	9823.68	11274.5	8757.02	7751.28	7824.86	7837.4	8631.42	11113.4	12876.2	13725.2	15005.9	13148.7	8295.81	29.9	22.3	25	81	0
2022-04-25	5808.73	4869.46	4451.54	4296.95	4202.77	4325.34	6454.97	10432.7	9892.97	9146.36	8998.61	9842.46	11069.1	8859.78	7764.6	7845.57	7928.73	8530.84	11320.9	13051	14684.6	16201.7	14244.8	8844.92	30.5	22.3	25.3	86	19.9
2022-04-26	6000.24	5030.1	4589.06	4339.87	4266.2	4429.79	6841.5	10210.4	10242.4	9333.5	8864.14	9757.82	10992	8593.76	7416.37	7511.16	7650.98	8211.29	10267	12185.2	13243.4	14255.2	12460.2	8165.44	22.5	19.6	20.7	93	13.8
2022-04-27	5683.45	4781.19	4476.76	4200.3	4971.96	4328.99	6322.05	9905.89	9779.44	9043.01	8767.76	9799.55	11300.5	8566.24	7389.81	7411.08	7596.34	8246.76	10931.2	12835.5	13752.5	14517.4	11877.5	7673.59	25.2	19.5	21.5	81	0
2022-04-28	5337.45	4833.55	4139.37	4001.51	3927.29	4484.08	6540.72	10167.8	10001.6	9405.49	9520.01	10259.9	11344.4	8648.04	7518.1	7329.66	7662.83	8182.13	10501.1	12334.7	13673.7	14103.3	12141.2	7991.56	26.6	21.5	23.4	82	0
2022-04-29	5589.32	4792.77	4338.74	4149.92	4059.67	4298.36	6816.97	10130.3	10040.7	9559.57	9216.15	10043.9	11112.4	8793.46	7521.45	7721.85	7927.38	8512.03	10905	12663.8	13796.9	14472.7	13467.5	9139.77	28.2	22.8	25.1	82	0
2022-04-30	5942.4	4964.17	4542.52	4227.79	4081.98	4278.03	5913.22	8206.86	10401.3	10698.2	10135.8	10612.3	11303.9	9181.81	8118.87	8018.66	8128.13	8603.68	10222.8	11821.4	13695.4	14577.4	13631.8	9441.43	29.3	21.4	24.4	90	22.9
2022-05-01	6167.84	4962.38	4499.26	4253.79	4186.47	4351.4	6391.22	8998.52	10369.9	10549.4	9824.55	10296.8	10770.9	8915.49	7841.86	7883.45	7915.57	8640.58	10109.3	11799.2	13190.7	14226.1	13790.1	9648.33	26.7	20	22.6	84	0
2022-05-02	6171.7	5128.07	4648.17	4302.5	4136.99	4389.69	6177.34	8833.1	10091.9	10340.9	10012.2	10367.3	10856.2	8809.19	7860.29	7803.13	8154.85	8563.1	10009.4	11867.1	13003.4	14223.9	13554.5	9423.97	21.3	18.3	19.9	69	0.5
2022-05-03	6161.15	5026.56	4534.08	4316.56	4313.41	4434.97	6278.27	8646.43	9707.96	10178.3	10045.7	10600.1	10970.3	8991.62	7972.79	8044.48	8763.24	9330.06	10631.7	12144.3	13600.1	15380.3	14851.8	10315.6	20.9	18	19.3	80	0.5
2022-05-04	6479.61	5080.57	4669.76	4365.04	4269.4	4416.26	6520.86	8982.44	10022.1	9973.54	10077.2	11066.9	11501.5	9533.72	8519.99	8794.79	9161.81	9886	11092.3	13117.4	14763.5	17083.9	14569.8	9167.33	21.7	17.7	19.2	90	0.8
2022-05-05	6159.07	5105.47	4528.45	4289.77	4339.83	4655.58	7274.99	10518	9645.18	9189.26	9416.29	10295.7	11384.6	8846.49	7621.49	7956.72	8389.1	8645.17	10809.8	12762.9	14179.3	15841.5	14055.8	9251.75	26.9	19.4	22	84	0.9
2022-05-06	6124.85	5181.36	4757.53	4457.2	4407.34	4625.27	6890.12	10152.3	9804.15	8932.93	8911.86	10122.4	11271	8804.87	7525.48	7447.87	7927.94	8342.86	10786.2	12410.1	13216.5	13976.2	11800.1	7979.4	27.5	22.5	24.2	84	0
2022-05-07	5680.57	4910.57	4515.55	4302.18	4253.87	4490.51	6401.66	9971.43	9444.6	9082.05	8883.43	9684.96	11189.7	8618.12	7434.79	7481.7	7834.87	8392.93	11116.6	12586.1	13491.9	13357.8	12003.4	8259.4	27.9	22.1	24.7	82	0.6
2022-05-08	5696.24	4776.69	4430.59	4204.19	4236.48	4281.1	5489.2	7798.72	9401.67	10401.3	10697.4	10784.5	11444.1	9534.02	8166.32	8153.55	8699.83	9661.52	11439.3	13181.2	14369.1	15261.5	12615	7747.41	24.9	21	23.4	89	112
2022-05-09	5507.68	4663.89	4264.37	4028.75	4163.03	4295.81	6598.45	10389.2	9909.78	9166.51	8878.99	9700.84	11026	8613.59	7495.79	7503.49	8042.57	8093.97	10175.5	12466.3	13631.2	14521.5	12609.4	8374.5	30.6	22.4	26	86	2.8
2022-05-10	5843.65	4916	4412.13	4177.89	4087.98	4410.37	6881.06	10246.1	9541.73	9380.66	9159.76	10021.2	11268.9	8787.27	7619.4	7614.15	7768.36	8496.86	11142.8	13632	14341.9	15621.3	12471.6	8068.71	28.6	22.9	24.9	92	48.1
2022-05-11	5660.84	4847.64	4423.23	4259.6	4118.87	4383.6	6569.99	10480.8	9790.55	9456.12	9267.02	10070	11271.9	8834.36	7523.71	7713.24	8226.72	8866.2	12385.6	14796.2	14987.9	14504.1	11426.8	7306.14	30.4	23.1	26.1	83	0
2022-05-12	5398.45	4720.11	4332.86	4209.95	4123.42	4418.51	6739	10593.8	9980.14	9740.23	9527.02	10094.7	11463.1	9032.11	7651.96	7501.12	7864.19	8999.13	11896.7	13873	14278	14698.5	12355.9	7874.23	29.7	24.6	25.9	86	0
2022-05-13	5555.2	4877.53	4492.97	4322.25	4222.02	4600.23	7547.96	11061	10289.2	9529.52	9174.45	9854.23	11172.2	8904.95	7797.32	7384.22	7609.87	8253.53	9933.9	12148.5	13495.3	14839.2	13941.2	9396.79	31	23.8	26.5	82	0
2022-05-14	6057.28	5040.3	4554.07	4172.89	4221.1	4444.43	6037.8	9042.71	10331.3	10568.8	10052.2	10593.5	11283.8	9084.16	8171.56	8045.75	8491.13	8772.76	10420.4	11822.8	13380.2	14490.3	13838.7	9519.58	30.8	24.4	26.9	82	0
2022-05-15	6223.22	5019.16	4481.14	4288.27	4103.73	4461.01	6037.99	8377.17	10078.2	10499.1	10190	10800.4	11231.8	9259.02	8291.94	8155.84	8582.43	9253	10857.5	12608	14940.9	17239.3	15033.7	9378.52	31.3	26.3	28.3	82	0
2022-05-16	5995.4	4798.03	4419.78	4150.45	4234.42	4633.78	7417.22	10771	9933.95	9355.52	9047.21	9697.13	11160.9	8303.86	7334.07	7362.12	7696.87	8214.39	10183.6	11892	13085.3	14635	13427.6	8518.74	29.3	23.4	27.3	87	23.9
2022-05-17	6022.94	4831.64	4465.42	4186.43	4164.85	4520.06	6944.86	10601.4	9691.24	8895.41	8788.44	9967.8	11102.3	8731.33	7461.21	7605.17	7952.45	8496.18	10147.3	12425.5	14054	15681.8	13908.8	9027.99	29.1	23.8	26.1	91	25.9
2022-05-18	5925.95	4936.64	4458.99	4253.07	4184.14	4516.76	7040.76	10361.7	9594	9194.96	8920.69	9785.81	10761.9	8345.43	7600.67	7436.8	7844.45	8139.89	10388.4	12227.2	13567.2	15085.3	13569.8	8652.58	32.4	26	28.7	87	0.5
2022-05-19	5879.51	5023.59	4532.97	4253.85	4280.83	4565.13	6572.17	10223.7	9473.25	9051.5	8655.08	9661.8	11034.4	8503.22	7535.57	7595.67	7812.52	8283.66	10352	12233.4	13757.7	15567.9	14220	9125.74	32.5	24	29	83	33.7
2022-05-20	6075.4	5099.72	4551.93	4406.9	4322.2	4466.85	6827.92	10244.2	9396.25	9136.2	9186.17	10080.5	11180.9	9050.66	7654.22	7778.29	8225.33	8497.2	10395.8	11657.9	13052.8	14117.2	14048.4	10052.7	30.7	22.9	25.9	92	48.4
2022-05-21	6559.22	5307.75	4746.91	4435.98	4282	4640.06	6244.32	8621.77	10029.7	10076	9893.97	10791.9	11759.7	9652.6	8374.51	8400.53	8944.68	9429.06	10952	12163.4	13498.7	15111.6	15115.9	10619.4	27.6	23.4	25.1	95	7.5
2022-05-22	6757.94	5475.34	4379.71	4254.35	4181.93	4378.04	6125.55	8280.6	9768.98	10051.6	10298.4	11550.2	12049	10380.5	9135.88	9188.4	9781.33	10296.2	11686.8	13027.8	15089	17851.1	16231.2	10159.8	26.2	23.8	24.8	97	101.4
2022-05-23	6700.34	5496.95	5029	4699.4	4489.04	4958.06	7048.95	10124.2	9195.83	9210.95	9431.98	10384.3	11539.6	9362	8209.51	8101.52	8307.1	8784.98	10495	12384.4	13236.1	14565	13119.9	8643.42	30.5	24.4	26.5	88	0
2022-05-24	6185.1	5259.64	4791.92	4527.72	4421.34	4805.75	7067.05	9961.56	9362.96	9232.14	9260.81	10613.8	11672.5	9872.76	8824.25	8893.93	9168.04	9582.76	11041.9	13615.2	14873.8	16537.3	13837.7	8936.61	31.8	24.6	27.6	83	0.3
2022-05-25	6264.5	5241.07	4899.3	4534.64	4503.09	4785.78	6842.53	9534.96	9023.61	8527.17	8612.12	9338.07	10728.7	8695.03	7696.65	7913.43	8043.03	8345.89	9667.95	11621.6	12625.7	14072.4	13531.4	8733.08	28.8	24.4	26.4	89	5.5
2022-05-26	6015.68	5166.01	4765.4	4503.59	4308.44	4812.35	7001.64	9702.03	9091.85	8645.89	8592.43	9858.19	10954.9	8984.75	8031.43	8310.87	8460.47	8255.98	9426.35	11719.4	12861.3	14835.4	14254.7	8740.37	29.6	23.6	26.7	88	8.3
2022-05-27	6067.62	5324.83	4688.76	4449.98	4425.59	4780.01	6863.66	9558.88	8983.32	8585.81	8634.82	9843.45	11254.3	9286.82	8292.95	8629.11	8888.68	9334.14	10443.2	11804.1	13168.7	14651.7	15038.1	10934.6	32	27.3	28.9	84	0
2022-05-28	7012.3	5721.68	5074.74	4724.95	4606.41	4931.07	6115.98	8708.36	9640.79	9768.08	10218.8	11597.4	12835.2	11334.2	10770.8	10769.6	11281.5	11304.9	11909.3	13380.4	14803.7	16846.5	17171	12454.2	32.5	26.7	29.4	81	0
2022-05-29	8606.45	6886.82	6000.63	5775.8	5499.02	5580.51	6567.82	8757.65	9740.63	10430.9	10610.8	11592.9	12439.3	11221	10195.8	10391.7	10824.1	10793.7	11635.8	12413.6	13782.7	16318.1	15784.6	10463.9	32.2	27.6	29.5	79	2.8
2022-05-30	7068.88	5825.49	5334.32	5049.64	4915.27	5123.61	7224.71	9559.53	9022.61	8685.66	9049.18	10485.9	10992.4	9901.2	8633.18	8938.76	9255.04	9667.09	11187.6	12473.7	13954.1	15764.7	15285.6	9968.6	32.9	26.7	29.4	78	0
2022-05-31	6903.77	5748.58	5219.83	4851.34	4785.2	5154.62	7068.67	9579.05	8812.99	8451.9	9035.3	10476.7	12197.7	11379.3	10258.2	10314.8	10331.4	10489.2	11129.1	12899.5	14204.5	16959.4	16937.7	11150.8	33.8	26.6	29.7	75	0
2022-06-01	7833.8	6467.76	5739.23	5281.8	5255.02	5503.05	7467.51	9961.66	9102.82	8912.93	9641.48	10867.1	12491	11512.6	10194.2	10276.2	10430.9	10343.6	11449.9	12847.1	14095.5	16114.7	16861.2	11491.7	33.8	26.2	29.7	74	0
2022-06-02	7908.29	6553.09	5884.42	5513.43	5177.05	5502.81	7310.27	9628.17	9299	9254.77	9909.69	11477.8	13067.4	12580.8	11055.5	11143.7	11427.5	11447.7	12726.8	14857.9	15864.8	18075.8	18861.2	14447.5	34.1	26.1	30	72	0
2022-06-03	9816.52	7790.06	6991.52	6488.29	6067.33	6016.41	7395.52	9344.33	10226.1	10985.1	11781.4	13752.7	15851.8	15159	14818.3	15191.6	14908.6	14792.7	14633	15847.1	16866	19388.2	20955.7	16725.5	35	27	29.9	72	0
2022-06-04	11855.1	9243.89	8257.32	7736.86	7293.26	7102.93	7831.03	9351.86	10607.6	11013.3	11313.3	14642.4	17396.2	17255.8	15902	15487.6	15463.6	14480.3	14932.1	16050.1	17576.1	20015.1	21280	16978.6	32.5	25.1	27.8	83	9.7
2022-06-05	11675	9686.26	8381.08	7612.76	7045.76	6753.35	7663.76	9185.11	10075.2	11175.2	12463.3	14376.4	16032	15540.7	14632.5	14665.2	14312.3	14674.9	15119.1	15903.2	17085	19896.6	20169.6	14464.3	31.3	23.9	26.3	87	21.8
2022-06-06	10117.7	8553.36	7626.59	7024.28	6517.9	6548.56	7870.06	10458.6	9921.61	10378.6	11533.7	12810.1	15260	14948.8	13206.6	12507.4	12648.4	12227.9	13189.1	14371.8	15196.8	17309.7	17499.9	12552	30.8	24.6	27	84	1.1
2022-06-07	9492.61	7891.99	7016.16	6513.32	6165.28	6401.19	7498.39	10085.1	9548.49	9579.19	9725.89	11444.2	13383	12922.3	11362.2	11314.8	11621.2	11522.5	12785.2	14504.2	15156.6	17140.9	17112.2	12194	31.9	25.3	28.7	80	1.6
2022-06-08	8322.92	6935.73	6246.23	5884.63	5571.61	5767.71	7062.18	10021.7	9374.1	9347.48	9952.91	11275.7	13237.1	12261.3	10581.1	10514	10674.6	10721.2	12253.5	13328.8	14283.7	16465	16144	11141.3	32.2	27.3	29	81	0.2
2022-06-09	8012.49	6808.96	6098.64	5670.88	5464.41	5526.86	6613.69	9815.25	9257.89	9218.91	9768.65	10949.2	12797.4	11553.4	10566.2	10616.1	10602.6	10877	12388.7	14713.4	16357.4	16846.7	15050.6	10716.9	32.5	27.5	29.2	83	0.7
2022-06-10	7807.49	6683.91	6073.64	5709.83	5398.71	5612.03	7626.88	10105	9512.9	9553.25	10034.1	11085.1	13355.9	12800.7	11121.8	10363.3	10146.2	10324.2	11621.8	13405.3	14280.6	16405.3	17501	12846	30.9	24.4	27.5	91	15.7
2022-06-11	8884.23	7068.76	6477.63	6080.44	5685.82	5870.6	7213.96	8967.61	9822.24	10715.6	11157.7	12287.9	14559.3	13977.5	12796	12305	11840.6	11872.9	13261.3	13614.1	14548	14242.4	12722.2	9231.35	26.2	21.6	23.6	91	15.4
2022-06-12	6672.5	5250.78	5193.67	4830.72	4749.04	4978.52	6533.93	8230.69	9070.28	9509.55	9781.26	11051.4	12989.2	12589.5	11371	11429.3	11777.2	11919.1	13066.8	14386.5	15575.5	18381.5	18509.1	12786.4	28.3	22.4	24.5	75	0
2022-06-13	8696.53	7035.04	6410.92	5915.79	5659.23	5757.83	7390.33	9944.85	9092.65	9418.38	10217.2	11789.3	13831.6	13143.3	11405.8	10221.2	9036.61	9059.8	10929	12127.4	12553.2	14588.8	13894.5	9625.5	27.2	22.9	24.7	76	0.2
2022-06-14	7068.81	5993.44	5614.97	5252.39	5185.4	5562.04	7426.59	9729.05	9242.19	9297.13	9561.61	10826.9	12508.4	11528	10003	10028.8	10373.1	10617.3	12070.9	13776.3	14480.7	17032.1	16659.1	11429.9	28.2	23.6	25.3	86	2.5
